# Supplementary material for: Routes of Ca2+ Shuttling during Ca2+ Oscillations: FOCUS ON THE ROLE OF MITOCHONDRIAL Ca2+ HANDLING AND CYTOSOLIC Ca2+ BUFFERS
Source: J Biol Chem. 2015 Sep 22;290(47):28214–30. doi: 10.1074/jbc.M115.663179 (PMC4653679; doi:10.1074/jbc.M115.663179)
Supplement: Supplemental Data [file 10.1074_M115.663179_jbc.M115.663179-1.xlsx]

## Sheet: Sheet1
time (min)	time (sec)		INF		cCYT		cytdep	EREFF+LEAK	Erdep		cER		EFF		Serca		cIP3		ri2	rimax	µ	deltaPszi	MCU	mit release	cMIT	cTOTAL						vHill	bound cCa2+	deltaboundCanM
0	0		0.01		100		0.580415	1.08829	0.257875		260000		0		0.5		0.015		703.689	3.02063	2.18163	180	-0.0028575	0.01125	500	1177.78						0.0291663	1.16665e-08
0.00166667	0.1		0.01		100.607		0.608568	1.05893	0.200361		259735		0		0.51638		0.015		703.689	3.02063	2.18163	180	-0.00276612	0.010907	499.966	1177.76						0.0294861	1.17944e-08	0.127928
0.00333333	0.2		0.01		101.039		0.629109	1.02637	0.147266		259491		0		0.528065		0.015		703.689	3.02063	2.18163	180	-0.00285496	0.010664	499.934	1177.62						0.0297152	1.18861e-08	0.091646
0.005	0.3		0.01		101.464		0.649621	0.998077	0.0984563		259267		0		0.539526		0.015		703.689	3.02063	2.18163	180	-0.00294448	0.0104276	499.903	1177.52						0.0299407	1.19763e-08	0.0902072
0.00666667	0.4		0.01		101.85		0.668577	0.972081	0.0535038		259061		0		0.549943		0.015		703.689	3.02063	2.18163	180	-0.00302793	0.0102144	499.873	1177.41						0.0301464	1.20586e-08	0.0822663
0.00833333	0.5		0.01		102.207		0.68638	0.948469	0.0120893		258871		0		0.559584		0.015		703.689	3.02063	2.18163	180	-0.00310695	0.0100183	499.844	1177.32						0.0303373	1.21349e-08	0.0763624
0.01	0.6		0.01		102.536		0.703026	0.926936	-0.0260899		258696		0		0.568478		0.015		703.689	3.02063	2.18163	180	-0.00318143	0.0098385	499.816	1177.23						0.0305139	1.22056e-08	0.0706511
0.0116667	0.7		0.01		102.841		0.718595	0.90729	-0.0613046		258534		0		0.576699		0.015		703.689	3.02063	2.18163	180	-0.00325162	0.00967324	499.79	1177.15						0.0306776	1.2271e-08	0.0654631
0.0133333	0.8		0.01		103.122		0.733149	0.889347	-0.0938012		258386		0		0.584301		0.015		703.689	3.02063	2.18163	180	-0.00331771	0.00952116	499.764	1177.08						0.0308293	1.23317e-08	0.0606795
0.015	0.9		0.01		103.383		0.746751	0.872947	-0.123803		258248		0		0.591336		0.015		703.689	3.02063	2.18163	180	-0.0033799	0.00938104	499.739	1177.01		CR	4e-07			0.03097	1.2388e-08	0.0562805
0.0166667	1		0.01		103.624		0.759461	0.857946	-0.151515		258122		0		0.597852		0.015		703.689	3.02063	2.18163	180	-0.00343838	0.00925179	499.715	1176.94		CR (uM)	0.4			0.0311006	1.24402e-08	0.0522301
0.0183333	1.1		0.01		103.848		0.771338	0.844216	-0.177121		258004		0		0.603891		0.015		703.689	3.02063	2.18163	180	-0.00349336	0.00913242	499.692	1176.88						0.0312218	1.24887e-08	0.0484993
0.02	1.2		0.01		104.055		0.782435	0.831643	-0.200791		257896		0		0.609493		0.015		703.689	3.02063	2.18163	180	-0.00354503	0.00902205	499.669	1176.83						0.0313345	1.25338e-08	0.0450614
0.0216667	1.3		0.01		104.248		0.792804	0.820124	-0.22268		257796		0		0.614692		0.015		703.689	3.02063	2.18163	180	-0.00359358	0.0089199	499.647	1176.78						0.0314392	1.25757e-08	0.041892
0.0233333	1.4		0.01		104.427		0.802495	0.809566	-0.24293		257704		0		0.619522		0.015		703.689	3.02063	2.18163	180	-0.00363918	0.00882525	499.626	1176.73						0.0315366	1.26146e-08	0.038969
0.025	1.5		0.01		104.593		0.811554	0.799886	-0.261669		257618		0		0.624011		0.015		703.689	3.02063	2.18163	180	-0.00368201	0.00873745	499.605	1176.68						0.0316273	1.26509e-08	0.0362725
0.0266667	1.6		0.01		104.748		0.820025	0.791009	-0.279016		257539		0		0.628186		0.015		703.689	3.02063	2.18163	180	-0.00372224	0.00865594	499.585	1176.64						0.0317118	1.26847e-08	0.033784
0.0283333	1.7		0.01		104.892		0.827947	0.782867	-0.295081		257466		0		0.632074		0.015		703.689	3.02063	2.18163	180	-0.00376002	0.00858018	499.565	1176.6						0.0317905	1.27162e-08	0.0314869
0.03	1.8		0.01		105.026		0.83536	0.775398	-0.309963		257398		0		0.635695		0.015		703.689	3.02063	2.18163	180	-0.00379552	0.00850968	499.546	1176.57						0.0318639	1.27456e-08	0.0293658
0.0316667	1.9		0.01		105.151		0.8423	0.768546	-0.323753		257335		0		0.639071		0.015		703.689	3.02063	2.18163	180	-0.00382888	0.00844403	499.527	1176.53						0.0319324	1.2773e-08	0.0274069
0.0333333	2		0.01		105.267		0.848799	0.762261	-0.336538		257277		0		0.642222		0.015		703.689	3.02063	2.18163	180	-0.00386023	0.00838282	499.509	1176.5						0.0319964	1.27986e-08	0.0255972
0.035	2.1		0.01		105.376		0.854889	0.756496	-0.348393		257223		0		0.645164		0.015		703.689	3.02063	2.18163	180	-0.0038897	0.00832569	499.491	1176.47						0.0320562	1.28225e-08	0.0239252
0.0366667	2.2		0.01		105.478		0.860598	0.751208	-0.35939		257173		0		0.647914		0.015		703.689	3.02063	2.18163	180	-0.00391742	0.00827231	499.473	1176.45						0.0321122	1.28449e-08	0.02238
0.0383333	2.3		0.01		105.574		0.865956	0.74636	-0.369596		257126		0		0.650486		0.015		703.689	3.02063	2.18163	180	-0.00394351	0.00822238	499.456	1176.42						0.0321645	1.28658e-08	0.0209517
0.04	2.4		0.01		105.663		0.870985	0.741915	-0.37907		257083		0		0.652894		0.015		703.689	3.02063	2.18163	180	-0.00396807	0.00817562	499.438	1176.4						0.0322136	1.28854e-08	0.0196314
0.0416667	2.5		0.01		105.746		0.875711	0.737843	-0.387868		257043		0		0.655151		0.015		703.689	3.02063	2.18163	180	-0.00399121	0.0081318	499.422	1176.38						0.0322596	1.29039e-08	0.0184106
0.0433333	2.6		0.01		105.825		0.880154	0.734112	-0.396042		257006		0		0.657269		0.015		703.689	3.02063	2.18163	180	-0.00401301	0.00809066	499.405	1176.35						0.0323029	1.29211e-08	0.0172816
0.045	2.7		0.01		105.898		0.884336	0.730697	-0.403639		256971		0		0.659257		0.015		703.689	3.02063	2.18163	180	-0.00403359	0.00805201	499.389	1176.33						0.0323434	1.29374e-08	0.0162375
0.0466667	2.8		0.01		105.968		0.888274	0.727572	-0.410702		256939		0		0.661126		0.015		703.689	3.02063	2.18163	180	-0.00405301	0.00801565	499.373	1176.32						0.0323816	1.29526e-08	0.0152718
0.0483333	2.9		0.01		106.033		0.891988	0.724715	-0.417273		256909		0		0.662885		0.015		703.689	3.02063	2.18163	180	-0.00407135	0.0079814	499.357	1176.3						0.0324176	1.2967e-08	0.0143783
0.05	3		0.01		106.094		0.895493	0.722105	-0.423388		256882		0		0.664542		0.015		703.689	3.02063	2.18163	180	-0.0040887	0.0079491	499.341	1176.28						0.0324515	1.29806e-08	0.0135517
0.0516667	3.1		0.01		106.152		0.898803	0.719722	-0.429081		256856		0		0.666104		0.015		703.689	3.02063	2.18163	180	-0.00410512	0.0079186	499.326	1176.27						0.0324834	1.29934e-08	0.0127869
0.0533333	3.2		0.01		106.207		0.901934	0.71755	-0.434385		256831		0		0.66758		0.015		703.689	3.02063	2.18163	180	-0.00412068	0.00788975	499.311	1176.25						0.0325136	1.30054e-08	0.0120791
0.055	3.3		0.01		106.258		0.904899	0.715571	-0.439328		256809		0		0.668974		0.015		703.689	3.02063	2.18163	180	-0.00413543	0.00786244	499.295	1176.24						0.0325422	1.30169e-08	0.0114241
0.0566667	3.4		0.01		106.307		0.907709	0.713771	-0.443938		256788		0		0.670295		0.015		703.689	3.02063	2.18163	180	-0.00414944	0.00783655	499.281	1176.23						0.0325692	1.30277e-08	0.0108178
0.0583333	3.5		0.01		106.354		0.910375	0.712136	-0.44824		256768		0		0.671546		0.015		703.689	3.02063	2.18163	180	-0.00416275	0.00781196	499.266	1176.22						0.0325949	1.30379e-08	0.0102566
0.06	3.6		0.01		106.398		0.912909	0.710653	-0.452256		256750		0		0.672733		0.015		703.689	3.02063	2.18163	180	-0.00417541	0.00778859	499.251	1176.2						0.0326192	1.30477e-08	0.00973711
0.0616667	3.7		0.01		106.439		0.91532	0.709312	-0.456008		256733		0		0.673862		0.015		703.689	3.02063	2.18163	180	-0.00418748	0.00776633	499.237	1176.19						0.0326423	1.30569e-08	0.00925613
0.0633333	3.8		0.01		106.479		0.917617	0.7081	-0.459517		256717		0		0.674936		0.015		703.689	3.02063	2.18163	180	-0.00419899	0.00774511	499.222	1176.18						0.0326644	1.30657e-08	0.0088108
0.065	3.9		0.01		106.517		0.919807	0.707009	-0.462799		256702		0		0.675959		0.015		703.689	3.02063	2.18163	180	-0.00420999	0.00772485	499.208	1176.17						0.0326854	1.30741e-08	0.00839843
0.0666667	4		0.01		106.553		0.9219	0.706028	-0.465872		256688		0		0.676936		0.015		703.689	3.02063	2.18163	180	-0.0042205	0.00770547	499.194	1176.17						0.0327054	1.30822e-08	0.00801656
0.0683333	4.1		0.01		106.588		0.923902	0.70515	-0.468752		256675		0		0.677869		0.015		703.689	3.02063	2.18163	180	-0.00423057	0.00768691	499.18	1176.16						0.0327246	1.30898e-08	0.00766291
0.07	4.2		0.01		106.621		0.925819	0.704367	-0.471452		256663		0		0.678762		0.015		703.689	3.02063	2.18163	180	-0.00424023	0.0076691	499.166	1176.15						0.0327429	1.30972e-08	0.00733535
0.0716667	4.3		0.01		106.653		0.927658	0.703672	-0.473987		256651		0		0.679618		0.015		703.689	3.02063	2.18163	180	-0.0042495	0.007652	499.153	1176.14						0.0327605	1.31042e-08	0.00703194
0.0733333	4.4		0.01		106.683		0.929425	0.703057	-0.476368		256641		0		0.680439		0.015		703.689	3.02063	2.18163	180	-0.00425841	0.00763555	499.139	1176.13						0.0327774	1.31109e-08	0.00675088
0.075	4.5		0.01		106.712		0.931124	0.702517	-0.478607		256630		0		0.681229		0.015		703.689	3.02063	2.18163	180	-0.004267	0.0076197	499.126	1176.13						0.0327936	1.31174e-08	0.0064905
0.0766667	4.6		0.01		106.74		0.932762	0.702047	-0.480715		256621		0		0.681989		0.015		703.689	3.02063	2.18163	180	-0.00427528	0.00760441	499.112	1176.12						0.0328092	1.31237e-08	0.00624925
0.0783333	4.7		0.01		106.767		0.934341	0.701641	-0.4827		256612		0		0.682721		0.015		703.689	3.02063	2.18163	180	-0.00428327	0.00758964	499.099	1176.11						0.0328243	1.31297e-08	0.00602571
0.08	4.8		0.01		106.794		0.935867	0.701293	-0.484574		256603		0		0.683429		0.015		703.689	3.02063	2.18163	180	-0.004291	0.00757534	499.086	1176.11						0.0328388	1.31355e-08	0.00581856
0.0816667	4.9		0.01		106.819		0.937343	0.701001	-0.486342		256595		0		0.684113		0.015		703.689	3.02063	2.18163	180	-0.00429848	0.00756149	499.072	1176.1						0.0328529	1.31412e-08	0.00562659
0.0833333	5		0.01		106.844		0.938773	0.700759	-0.488014		256588		0		0.684775		0.015		703.689	3.02063	2.18163	180	-0.00430574	0.00754805	499.059	1176.1						0.0328665	1.31466e-08	0.00544865
0.085	5.1		0.01		106.867		0.940161	0.700564	-0.489597		256580		0		0.685417		0.015		703.689	3.02063	2.18163	180	-0.00431278	0.00753499	499.046	1176.09						0.0328797	1.31519e-08	0.00528372
0.0866667	5.2		0.01		106.89		0.941509	0.700412	-0.491097		256574		0		0.68604		0.015		703.689	3.02063	2.18163	180	-0.00431963	0.00752229	499.034	1176.09						0.0328925	1.3157e-08	0.00513081
0.0883333	5.3		0.01		106.913		0.94282	0.7003	-0.49252		256567		0		0.686646		0.015		703.689	3.02063	2.18163	180	-0.0043263	0.00750992	499.021	1176.08						0.032905	1.3162e-08	0.00498905
0.09	5.4		0.01		106.935		0.944098	0.700225	-0.493872		256561		0		0.687236		0.015		703.689	3.02063	2.18163	180	-0.0043328	0.00749785	499.008	1176.08						0.0329172	1.31669e-08	0.0048576
0.0916667	5.5		0.01		106.956		0.945343	0.700185	-0.495159		256555		0		0.687811		0.015		703.689	3.02063	2.18163	180	-0.00433914	0.00748606	498.995	1176.07						0.032929	1.31716e-08	0.00473571
0.0933333	5.6		0.01		106.977		0.94656	0.700176	-0.496384		256550		0		0.688372		0.015		703.689	3.02063	2.18163	180	-0.00434534	0.00747454	498.983	1176.07						0.0329406	1.31762e-08	0.00462265
0.095	5.7		0.01		106.997		0.947749	0.700196	-0.497553		256544		0		0.688921		0.015		703.689	3.02063	2.18163	180	-0.0043514	0.00746327	498.97	1176.07						0.0329519	1.31807e-08	0.00451777
0.0966667	5.8		0.01		107.017		0.948913	0.700244	-0.498669		256539		0		0.689457		0.015		703.689	3.02063	2.18163	180	-0.00435734	0.00745222	498.958	1176.06						0.0329629	1.31852e-08	0.00442048
0.0983333	5.9		0.01		107.036		0.950054	0.700316	-0.499738		256534		0		0.689983		0.015		703.689	3.02063	2.18163	180	-0.00436317	0.00744138	498.945	1176.06						0.0329737	1.31895e-08	0.00433021
0.1	6		0.01		107.055		0.951173	0.700412	-0.500761		256530		0		0.690498		0.015		703.689	3.02063	2.18163	180	-0.00436889	0.00743074	498.933	1176.05						0.0329843	1.31937e-08	0.00424643
0.101667	6.1		0.01		107.074		0.952272	0.700529	-0.501743		256525		0		0.691004		0.015		703.689	3.02063	2.18163	180	-0.0043745	0.00742028	498.921	1176.05						0.0329948	1.31979e-08	0.00416867
0.103333	6.2		0.01		107.093		0.953352	0.700666	-0.502686		256521		0		0.6915		0.015		703.689	3.02063	2.18163	180	-0.00438003	0.00740999	498.909	1176.05						0.033005	1.3202e-08	0.00409649
0.105	6.3		0.01		107.111		0.954415	0.700821	-0.503594		256517		0		0.691989		0.015		703.689	3.02063	2.18163	180	-0.00438547	0.00739986	498.897	1176.04						0.0330151	1.3206e-08	0.00402946
0.106667	6.4		0.01		107.129		0.955462	0.700993	-0.504469		256513		0		0.69247		0.015		703.689	3.02063	2.18163	180	-0.00439083	0.00738988	498.885	1176.04						0.033025	1.321e-08	0.00396722
0.108333	6.5		0.01		107.146		0.956494	0.701181	-0.505313		256509		0		0.692944		0.015		703.689	3.02063	2.18163	180	-0.00439612	0.00738004	498.873	1176.04						0.0330348	1.32139e-08	0.00390941
0.11	6.6		0.01		107.163		0.957512	0.701383	-0.506129		256505		0		0.693412		0.015		703.689	3.02063	2.18163	180	-0.00440134	0.00737033	498.861	1176.04						0.0330444	1.32178e-08	0.00385569
0.111667	6.7		0.01		107.18		0.958517	0.701599	-0.506918		256502		0		0.693873		0.015		703.689	3.02063	2.18163	180	-0.0044065	0.00736073	498.849	1176.03						0.0330539	1.32216e-08	0.00380577
0.113333	6.8		0.01		107.197		0.95951	0.701827	-0.507684		256498		0		0.694328		0.015		703.689	3.02063	2.18163	180	-0.0044116	0.00735125	498.837	1176.03						0.0330633	1.32253e-08	0.00375937
0.115	6.9		0.01		107.214		0.960492	0.702066	-0.508426		256495		0		0.694779		0.015		703.689	3.02063	2.18163	180	-0.00441664	0.00734187	498.825	1176.03						0.0330726	1.3229e-08	0.00371623
0.116667	7		0.01		107.231		0.961464	0.702316	-0.509148		256492		0		0.695224		0.015		703.689	3.02063	2.18163	180	-0.00442163	0.00733259	498.813	1176.03						0.0330818	1.32327e-08	0.0036761
0.118333	7.1		0.01		107.247		0.962426	0.702576	-0.509851		256488		0		0.695665		0.015		703.689	3.02063	2.18163	180	-0.00442658	0.0073234	498.802	1176.02						0.0330909	1.32364e-08	0.00363877
0.12	7.2		0.01		107.263		0.96338	0.702844	-0.510535		256485		0		0.696102		0.015		703.689	3.02063	2.18163	180	-0.00443149	0.0073143	498.79	1176.02						0.0330999	1.324e-08	0.00360403
0.121667	7.3		0.01		107.279		0.964325	0.703121	-0.511203		256482		0		0.696534		0.015		703.689	3.02063	2.18163	180	-0.00443635	0.00730528	498.779	1176.02						0.0331088	1.32435e-08	0.00357169
0.123333	7.4		0.01		107.295		0.965262	0.703406	-0.511856		256479		0		0.696963		0.015		703.689	3.02063	2.18163	180	-0.00444118	0.00729633	498.767	1176.02						0.0331177	1.32471e-08	0.00354156
0.125	7.5		0.01		107.311		0.966192	0.703698	-0.512494		256476		0		0.697388		0.015		703.689	3.02063	2.18163	180	-0.00444597	0.00728746	498.756	1176.01						0.0331265	1.32506e-08	0.0035135
0.126667	7.6		0.01		107.326		0.967115	0.703996	-0.513119		256474		0		0.697811		0.015		703.689	3.02063	2.18163	180	-0.00445073	0.00727865	498.744	1176.01						0.0331352	1.32541e-08	0.00348734
0.128333	7.7		0.01		107.342		0.968033	0.704301	-0.513732		256471		0		0.69823		0.015		703.689	3.02063	2.18163	180	-0.00445546	0.0072699	498.733	1176.01						0.0331439	1.32575e-08	0.00346295
0.13	7.8		0.01		107.357		0.968944	0.704611	-0.514333		256468		0		0.698646		0.015		703.689	3.02063	2.18163	180	-0.00446017	0.00726121	498.722	1176.01						0.0331525	1.3261e-08	0.0034402
0.131667	7.9		0.01		107.373		0.96985	0.704926	-0.514924		256465		0		0.69906		0.015		703.689	3.02063	2.18163	180	-0.00446485	0.00725258	498.711	1176.01						0.033161	1.32644e-08	0.00341896
0.133333	8		0.01		107.388		0.970751	0.705246	-0.515505		256463		0		0.699471		0.015		703.689	3.02063	2.18163	180	-0.0044695	0.007244	498.699	1176						0.0331695	1.32678e-08	0.00339913
0.135	8.1		0.01		107.403		0.971647	0.70557	-0.516077		256460		0		0.69988		0.015		703.689	3.02063	2.18163	180	-0.00447413	0.00723546	498.688	1176						0.033178	1.32712e-08	0.0033806
0.136667	8.2		0.01		107.418		0.972539	0.705899	-0.516641		256458		0		0.700287		0.015		703.689	3.02063	2.18163	180	-0.00447875	0.00722698	498.677	1176						0.0331864	1.32745e-08	0.00336327
0.138333	8.3		0.01		107.433		0.973427	0.706231	-0.517197		256455		0		0.700692		0.015		703.689	3.02063	2.18163	180	-0.00448334	0.00721854	498.666	1176						0.0331947	1.32779e-08	0.00334706
0.14	8.4		0.01		107.448		0.974311	0.706566	-0.517745		256453		0		0.701095		0.015		703.689	3.02063	2.18163	180	-0.00448792	0.00721014	498.655	1176						0.0332031	1.32812e-08	0.00333189
0.141667	8.5		0.01		107.463		0.975192	0.706905	-0.518287		256450		0		0.701496		0.015		703.689	3.02063	2.18163	180	-0.00449248	0.00720178	498.645	1176						0.0332114	1.32845e-08	0.00331767
0.143333	8.6		0.01		107.478		0.976069	0.707246	-0.518823		256448		0		0.701896		0.015		703.689	3.02063	2.18163	180	-0.00449703	0.00719345	498.634	1176						0.0332196	1.32878e-08	0.00330435
0.145	8.7		0.01		107.492		0.976943	0.70759	-0.519353		256445		0		0.702294		0.015		703.689	3.02063	2.18163	180	-0.00450156	0.00718517	498.623	1175.99						0.0332278	1.32911e-08	0.00329184
0.146667	8.8		0.01		107.507		0.977815	0.707937	-0.519878		256443		0		0.702691		0.015		703.689	3.02063	2.18163	180	-0.00450608	0.00717691	498.612	1175.99						0.033236	1.32944e-08	0.0032801
0.148333	8.9		0.01		107.522		0.978683	0.708285	-0.520398		256441		0		0.703086		0.015		703.689	3.02063	2.18163	180	-0.00451059	0.00716869	498.601	1175.99						0.0332442	1.32977e-08	0.00326907
0.15	9		0.01		107.536		0.979549	0.708636	-0.520913		256438		0		0.70348		0.015		703.689	3.02063	2.18163	180	-0.00451508	0.0071605	498.591	1175.99						0.0332524	1.33009e-08	0.00325869
0.151667	9.1		0.01		107.551		0.980413	0.708989	-0.521424		256436		0		0.703872		0.015		703.689	3.02063	2.18163	180	-0.00451957	0.00715234	498.58	1175.99						0.0332605	1.33042e-08	0.00324892
0.153333	9.2		0.01		107.565		0.981274	0.709343	-0.521931		256434		0		0.704264		0.015		703.689	3.02063	2.18163	180	-0.00452405	0.00714421	498.57	1175.99						0.0332686	1.33074e-08	0.00323971
0.155	9.3		0.01		107.58		0.982133	0.709699	-0.522434		256431		0		0.704654		0.015		703.689	3.02063	2.18163	180	-0.00452851	0.00713611	498.559	1175.99						0.0332767	1.33107e-08	0.00323103
0.156667	9.4		0.01		107.594		0.98299	0.710057	-0.522934		256429		0		0.705044		0.015		703.689	3.02063	2.18163	180	-0.00453297	0.00712803	498.549	1175.99						0.0332847	1.33139e-08	0.00322282
0.158333	9.5		0.01		107.609		0.983846	0.710416	-0.52343		256427		0		0.705432		0.015		703.689	3.02063	2.18163	180	-0.00453743	0.00711998	498.538	1175.98						0.0332928	1.33171e-08	0.00321507
0.16	9.6		0.01		107.623		0.9847	0.710775	-0.523924		256424		0		0.70582		0.015		703.689	3.02063	2.18163	180	-0.00454187	0.00711195	498.528	1175.98						0.0333008	1.33203e-08	0.00320773
0.161667	9.7		0.01		107.637		0.985552	0.711136	-0.524415		256422		0		0.706206		0.015		703.689	3.02063	2.18163	180	-0.00454631	0.00710394	498.518	1175.98						0.0333088	1.33235e-08	0.00320077
0.163333	9.8		0.01		107.652		0.986402	0.711498	-0.524904		256420		0		0.706592		0.015		703.689	3.02063	2.18163	180	-0.00455075	0.00709595	498.508	1175.98						0.0333168	1.33267e-08	0.00319417
0.165	9.9		0.01		107.666		0.987251	0.711861	-0.52539		256418		0		0.706977		0.015		703.689	3.02063	2.18163	180	-0.00455517	0.00708799	498.497	1175.98						0.0333247	1.33299e-08	0.0031879
0.166667	10		0.01		107.68		0.988099	0.712225	-0.525874		256416		0		0.707361		0.015		703.689	3.02063	2.18163	180	-0.0045596	0.00708005	498.487	1175.98						0.0333327	1.33331e-08	0.00318194
0.168333	10.1		0.01		107.694		0.988945	0.712589	-0.526356		256413		0		0.707745		0.015		703.689	3.02063	2.18163	180	-0.00456402	0.00707213	498.477	1175.98						0.0333406	1.33363e-08	0.00317626
0.17	10.2		0.01		107.708		0.98979	0.712954	-0.526836		256411		0		0.708127		0.015		703.689	3.02063	2.18163	180	-0.00456843	0.00706423	498.467	1175.98						0.0333486	1.33394e-08	0.00317084
0.171667	10.3		0.01		107.723		0.990634	0.71332	-0.527314		256409		0		0.708509		0.015		703.689	3.02063	2.18163	180	-0.00457284	0.00705635	498.457	1175.98						0.0333565	1.33426e-08	0.00316567
0.173333	10.4		0.01		107.737		0.991476	0.713686	-0.52779		256407		0		0.708891		0.015		703.689	3.02063	2.18163	180	-0.00457724	0.00704848	498.447	1175.98						0.0333644	1.33457e-08	0.00316072
0.175	10.5		0.01		107.751		0.992318	0.714052	-0.528266		256405		0		0.709272		0.015		703.689	3.02063	2.18163	180	-0.00458165	0.00704064	498.437	1175.98						0.0333723	1.33489e-08	0.00315598
0.176667	10.6		0.01		107.765		0.993159	0.714419	-0.528739		256403		0		0.709652		0.015		703.689	3.02063	2.18163	180	-0.00458605	0.00703281	498.428	1175.98						0.0333801	1.33521e-08	0.00315144
0.178333	10.7		0.01		107.779		0.993998	0.714787	-0.529212		256400		0		0.710032		0.015		703.689	3.02063	2.18163	180	-0.00459044	0.007025	498.418	1175.98						0.033388	1.33552e-08	0.00314708
0.18	10.8		0.01		107.793		0.994837	0.715154	-0.529683		256398		0		0.710411		0.015		703.689	3.02063	2.18163	180	-0.00459484	0.0070172	498.408	1175.98						0.0333959	1.33583e-08	0.00314288
0.181667	10.9		0.01		107.807		0.995675	0.715522	-0.530153		256396		0		0.710789		0.015		703.689	3.02063	2.18163	180	-0.00459923	0.00700943	498.398	1175.97						0.0334037	1.33615e-08	0.00313884
0.183333	11		0.01		107.821		0.996512	0.71589	-0.530622		256394		0		0.711168		0.015		703.689	3.02063	2.18163	180	-0.00460362	0.00700167	498.389	1175.97						0.0334116	1.33646e-08	0.00313494
0.185	11.1		0.01		107.835		0.997348	0.716258	-0.53109		256392		0		0.711545		0.015		703.689	3.02063	2.18163	180	-0.004608	0.00699392	498.379	1175.97						0.0334194	1.33678e-08	0.00313117
0.186667	11.2		0.01		107.849		0.998183	0.716627	-0.531557		256390		0		0.711922		0.015		703.689	3.02063	2.18163	180	-0.00461239	0.00698619	498.37	1175.97						0.0334272	1.33709e-08	0.00312753
0.188333	11.3		0.01		107.863		0.999018	0.716995	-0.532023		256388		0		0.712299		0.015		703.689	3.02063	2.18163	180	-0.00461677	0.00697848	498.36	1175.97						0.033435	1.3374e-08	0.003124
0.19	11.4		0.01		107.877		0.999852	0.717364	-0.532488		256386		0		0.712675		0.015		703.689	3.02063	2.18163	180	-0.00462115	0.00697078	498.351	1175.97						0.0334428	1.33771e-08	0.00312058
0.191667	11.5		0.01		107.891		1.00069	0.717732	-0.532953		256383		0		0.713051		0.015		703.689	3.02063	2.18163	180	-0.00462553	0.00696309	498.341	1175.97						0.0334506	1.33802e-08	0.00311725
0.193333	11.6		0.01		107.905		1.00152	0.718101	-0.533417		256381		0		0.713426		0.015		703.689	3.02063	2.18163	180	-0.00462991	0.00695542	498.332	1175.97						0.0334584	1.33834e-08	0.00311402
0.195	11.7		0.01		107.919		1.00235	0.718469	-0.53388		256379		0		0.713801		0.015		703.689	3.02063	2.18163	180	-0.00463429	0.00694777	498.323	1175.97						0.0334662	1.33865e-08	0.00311087
0.196667	11.8		0.01		107.932		1.00318	0.718838	-0.534343		256377		0		0.714176		0.015		703.689	3.02063	2.18163	180	-0.00463866	0.00694013	498.313	1175.97						0.0334739	1.33896e-08	0.0031078
0.198333	11.9		0.01		107.946		1.00401	0.719207	-0.534805		256375		0		0.71455		0.015		703.689	3.02063	2.18163	180	-0.00464304	0.0069325	498.304	1175.97						0.0334817	1.33927e-08	0.0031048
0.2	12		0.01		107.96		1.00484	0.719575	-0.535266		256373		0		0.714924		0.015		703.689	3.02063	2.18163	180	-0.00464741	0.00692489	498.295	1175.97						0.0334895	1.33958e-08	0.00310187
0.201667	12.1		0.01		107.974		1.00567	0.719943	-0.535727		256371		0		0.715297		0.015		703.689	3.02063	2.18163	180	-0.00465178	0.00691729	498.286	1175.97						0.0334972	1.33989e-08	0.003099
0.203333	12.2		0.01		107.988		1.0065	0.720312	-0.536187		256369		0		0.71567		0.015		703.689	3.02063	2.18163	180	-0.00465615	0.00690971	498.277	1175.97						0.0335049	1.3402e-08	0.00309619
0.205	12.3		0.01		108.002		1.00733	0.72068	-0.536648		256367		0		0.716042		0.015		703.689	3.02063	2.18163	180	-0.00466052	0.00690214	498.268	1175.97						0.0335127	1.34051e-08	0.00309343
0.206667	12.4		0.01		108.015		1.00816	0.721048	-0.537107		256365		0		0.716415		0.015		703.689	3.02063	2.18163	180	-0.00466489	0.00689458	498.259	1175.97						0.0335204	1.34082e-08	0.00309072
0.208333	12.5		0.01		108.029		1.00898	0.721416	-0.537566		256363		0		0.716786		0.015		703.689	3.02063	2.18163	180	-0.00466926	0.00688703	498.25	1175.97						0.0335281	1.34112e-08	0.00308806
0.21	12.6		0.01		108.043		1.00981	0.721784	-0.538025		256360		0		0.717158		0.015		703.689	3.02063	2.18163	180	-0.00467363	0.0068795	498.241	1175.97						0.0335358	1.34143e-08	0.00308544
0.211667	12.7		0.01		108.057		1.01064	0.722152	-0.538484		256358		0		0.717529		0.015		703.689	3.02063	2.18163	180	-0.004678	0.00687198	498.232	1175.97						0.0335435	1.34174e-08	0.00308286
0.213333	12.8		0.01		108.07		1.01146	0.722519	-0.538942		256356		0		0.7179		0.015		703.689	3.02063	2.18163	180	-0.00468237	0.00686448	498.223	1175.97						0.0335512	1.34205e-08	0.00308032
0.215	12.9		0.01		108.084		1.01229	0.722886	-0.539399		256354		0		0.71827		0.015		703.689	3.02063	2.18163	180	-0.00468673	0.00685698	498.215	1175.97						0.0335589	1.34236e-08	0.00307781
0.216667	13		0.01		108.098		1.01311	0.723254	-0.539857		256352		0		0.718641		0.015		703.689	3.02063	2.18163	180	-0.0046911	0.0068495	498.206	1175.98						0.0335666	1.34266e-08	0.00307534
0.218333	13.1		0.01		108.111		1.01393	0.723621	-0.540314		256350		0		0.71901		0.015		703.689	3.02063	2.18163	180	-0.00469546	0.00684204	498.197	1175.98						0.0335743	1.34297e-08	0.00307289
0.22	13.2		0.01		108.125		1.01476	0.723987	-0.540771		256348		0		0.71938		0.015		703.689	3.02063	2.18163	180	-0.00469983	0.00683458	498.189	1175.98						0.033582	1.34328e-08	0.00307047
0.221667	13.3		0.01		108.139		1.01558	0.724354	-0.541228		256346		0		0.719749		0.015		703.689	3.02063	2.18163	180	-0.00470419	0.00682714	498.18	1175.98						0.0335897	1.34359e-08	0.00306807
0.223333	13.4		0.01		108.153		1.0164	0.72472	-0.541684		256344		0		0.720118		0.015		703.689	3.02063	2.18163	180	-0.00470856	0.00681971	498.172	1175.98						0.0335973	1.34389e-08	0.0030657
0.225	13.5		0.01		108.166		1.01723	0.725086	-0.54214		256342		0		0.720486		0.015		703.689	3.02063	2.18163	180	-0.00471292	0.0068123	498.163	1175.98						0.033605	1.3442e-08	0.00306335
0.226667	13.6		0.01		108.18		1.01805	0.725452	-0.542596		256340		0		0.720854		0.015		703.689	3.02063	2.18163	180	-0.00471729	0.00680489	498.155	1175.98						0.0336126	1.34451e-08	0.00306102
0.228333	13.7		0.01		108.193		1.01887	0.725818	-0.543052		256338		0		0.721222		0.015		703.689	3.02063	2.18163	180	-0.00472165	0.0067975	498.147	1175.98						0.0336203	1.34481e-08	0.00305871
0.23	13.8		0.01		108.207		1.01969	0.726183	-0.543507		256336		0		0.72159		0.015		703.689	3.02063	2.18163	180	-0.00472601	0.00679012	498.138	1175.98						0.0336279	1.34512e-08	0.00305642
0.231667	13.9		0.01		108.221		1.02051	0.726549	-0.543963		256333		0		0.721957		0.015		703.689	3.02063	2.18163	180	-0.00473038	0.00678275	498.13	1175.98						0.0336356	1.34542e-08	0.00305414
0.233333	14		0.01		108.234		1.02133	0.726914	-0.544418		256331		0		0.722324		0.015		703.689	3.02063	2.18163	180	-0.00473474	0.0067754	498.122	1175.98						0.0336432	1.34573e-08	0.00305188
0.235	14.1		0.01		108.248		1.02215	0.727278	-0.544873		256329		0		0.722691		0.015		703.689	3.02063	2.18163	180	-0.0047391	0.00676806	498.114	1175.98						0.0336508	1.34603e-08	0.00304963
0.236667	14.2		0.01		108.261		1.02297	0.727643	-0.545327		256327		0		0.723057		0.015		703.689	3.02063	2.18163	180	-0.00474346	0.00676072	498.105	1175.98						0.0336584	1.34634e-08	0.00304739
0.238333	14.3		0.01		108.275		1.02379	0.728007	-0.545782		256325		0		0.723423		0.015		703.689	3.02063	2.18163	180	-0.00474783	0.00675341	498.097	1175.98						0.033666	1.34664e-08	0.00304517
0.24	14.4		0.01		108.288		1.02461	0.728371	-0.546236		256323		0		0.723789		0.015		703.689	3.02063	2.18163	180	-0.00475219	0.0067461	498.089	1175.98						0.0336736	1.34695e-08	0.00304295
0.241667	14.5		0.01		108.302		1.02542	0.728735	-0.54669		256321		0		0.724154		0.015		703.689	3.02063	2.18163	180	-0.00475655	0.0067388	498.081	1175.99						0.0336812	1.34725e-08	0.00304075
0.243333	14.6		0.01		108.316		1.02624	0.729098	-0.547144		256319		0		0.724519		0.015		703.689	3.02063	2.18163	180	-0.00476091	0.00673152	498.073	1175.99						0.0336888	1.34755e-08	0.00303856
0.245	14.7		0.01		108.329		1.02706	0.729461	-0.547598		256317		0		0.724884		0.015		703.689	3.02063	2.18163	180	-0.00476527	0.00672425	498.066	1175.99						0.0336964	1.34786e-08	0.00303637
0.246667	14.8		0.01		108.343		1.02788	0.729824	-0.548052		256315		0		0.725248		0.015		703.689	3.02063	2.18163	180	-0.00476963	0.00671699	498.058	1175.99						0.033704	1.34816e-08	0.0030342
0.248333	14.9		0.01		108.356		1.02869	0.730187	-0.548505		256313		0		0.725613		0.015		703.689	3.02063	2.18163	180	-0.004774	0.00670975	498.05	1175.99						0.0337116	1.34846e-08	0.00303203
0.25	15		0.01		108.369		1.02951	0.730549	-0.548959		256311		0		0.725976		0.015		703.689	3.02063	2.18163	180	-0.00477836	0.00670251	498.042	1175.99						0.0337192	1.34877e-08	0.00302987
0.251667	15.1		0.01		108.383		1.03032	0.730911	-0.549412		256309		0		0.72634		0.015		703.689	3.02063	2.18163	180	-0.00478272	0.00669529	498.035	1175.99						0.0337267	1.34907e-08	0.00302771
0.253333	15.2		0.01		108.396		1.03114	0.731273	-0.549865		256307		0		0.726703		0.015		703.689	3.02063	2.18163	180	-0.00478708	0.00668808	498.027	1175.99						0.0337343	1.34937e-08	0.00302556
0.255	15.3		0.01		108.41		1.03195	0.731634	-0.550318		256305		0		0.727066		0.015		703.689	3.02063	2.18163	180	-0.00479144	0.00668088	498.019	1176						0.0337419	1.34967e-08	0.00302342
0.256667	15.4		0.01		108.423		1.03277	0.731996	-0.550771		256303		0		0.727429		0.015		703.689	3.02063	2.18163	180	-0.0047958	0.00667369	498.012	1176						0.0337494	1.34998e-08	0.00302128
0.258333	15.5		0.01		108.437		1.03358	0.732357	-0.551224		256301		0		0.727792		0.015		703.689	3.02063	2.18163	180	-0.00480016	0.00666651	498.004	1176						0.033757	1.35028e-08	0.00301915
0.26	15.6		0.01		108.45		1.03439	0.732717	-0.551676		256298		0		0.728154		0.015		703.689	3.02063	2.18163	180	-0.00480452	0.00665935	497.997	1176						0.0337645	1.35058e-08	0.00301702
0.261667	15.7		0.01		108.464		1.03521	0.733078	-0.552129		256296		0		0.728516		0.015		703.689	3.02063	2.18163	180	-0.00480888	0.0066522	497.989	1176						0.033772	1.35088e-08	0.0030149
0.263333	15.8		0.01		108.477		1.03602	0.733438	-0.552581		256294		0		0.728877		0.015		703.689	3.02063	2.18163	180	-0.00481324	0.00664506	497.982	1176						0.0337796	1.35118e-08	0.00301278
0.265	15.9		0.01		108.49		1.03683	0.733798	-0.553033		256292		0		0.729238		0.015		703.689	3.02063	2.18163	180	-0.0048176	0.00663793	497.975	1176						0.0337871	1.35148e-08	0.00301066
0.266667	16		0.01		108.504		1.03764	0.734158	-0.553485		256290		0		0.729599		0.015		703.689	3.02063	2.18163	180	-0.00482196	0.00663081	497.967	1176						0.0337946	1.35178e-08	0.00300855
0.268333	16.1		0.01		108.517		1.03845	0.734517	-0.553937		256288		0		0.72996		0.015		703.689	3.02063	2.18163	180	-0.00482632	0.0066237	497.96	1176.01						0.0338021	1.35209e-08	0.00300644
0.27	16.2		0.01		108.53		1.03926	0.734876	-0.554388		256286		0		0.73032		0.015		703.689	3.02063	2.18163	180	-0.00483068	0.00661661	497.953	1176.01						0.0338097	1.35239e-08	0.00300433
0.271667	16.3		0.01		108.544		1.04007	0.735235	-0.55484		256284		0		0.73068		0.015		703.689	3.02063	2.18163	180	-0.00483504	0.00660953	497.946	1176.01						0.0338172	1.35269e-08	0.00300223
0.273333	16.4		0.01		108.557		1.04088	0.735593	-0.555292		256282		0		0.73104		0.015		703.689	3.02063	2.18163	180	-0.0048394	0.00660246	497.939	1176.01						0.0338247	1.35299e-08	0.00300013
0.275	16.5		0.01		108.57		1.04169	0.735951	-0.555743		256280		0		0.7314		0.015		703.689	3.02063	2.18163	180	-0.00484375	0.0065954	497.932	1176.01						0.0338322	1.35329e-08	0.00299803
0.276667	16.6		0.01		108.584		1.0425	0.736309	-0.556194		256278		0		0.731759		0.015		703.689	3.02063	2.18163	180	-0.00484811	0.00658835	497.925	1176.01						0.0338396	1.35359e-08	0.00299593
0.278333	16.7		0.01		108.597		1.04331	0.736667	-0.556645		256276		0		0.732118		0.015		703.689	3.02063	2.18163	180	-0.00485247	0.00658131	497.918	1176.02						0.0338471	1.35389e-08	0.00299384
0.28	16.8		0.01		108.61		1.04412	0.737024	-0.557096		256274		0		0.732477		0.015		703.689	3.02063	2.18163	180	-0.00485683	0.00657429	497.911	1176.02						0.0338546	1.35418e-08	0.00299175
0.281667	16.9		0.01		108.624		1.04493	0.737381	-0.557547		256272		0		0.732835		0.015		703.689	3.02063	2.18163	180	-0.00486119	0.00656727	497.904	1176.02						0.0338621	1.35448e-08	0.00298966
0.283333	17		0.01		108.637		1.04574	0.737738	-0.557998		256270		0		0.733193		0.015		703.689	3.02063	2.18163	180	-0.00486555	0.00656027	497.897	1176.02						0.0338695	1.35478e-08	0.00298757
0.285	17.1		0.01		108.65		1.04654	0.738094	-0.558448		256268		0		0.733551		0.015		703.689	3.02063	2.18163	180	-0.0048699	0.00655328	497.89	1176.02						0.033877	1.35508e-08	0.00298548
0.286667	17.2		0.01		108.663		1.04735	0.738451	-0.558899		256266		0		0.733908		0.015		703.689	3.02063	2.18163	180	-0.00487426	0.0065463	497.884	1176.03						0.0338845	1.35538e-08	0.00298339
0.288333	17.3		0.01		108.677		1.04816	0.738806	-0.559349		256264		0		0.734266		0.015		703.689	3.02063	2.18163	180	-0.00487862	0.00653933	497.877	1176.03						0.0338919	1.35568e-08	0.00298131
0.29	17.4		0.01		108.69		1.04896	0.739162	-0.559799		256262		0		0.734623		0.015		703.689	3.02063	2.18163	180	-0.00488298	0.00653238	497.87	1176.03						0.0338994	1.35597e-08	0.00297923
0.291667	17.5		0.01		108.703		1.04977	0.739517	-0.560249		256260		0		0.734979		0.015		703.689	3.02063	2.18163	180	-0.00488734	0.00652543	497.864	1176.03						0.0339068	1.35627e-08	0.00297715
0.293333	17.6		0.01		108.716		1.05057	0.739872	-0.560699		256258		0		0.735336		0.015		703.689	3.02063	2.18163	180	-0.00489169	0.0065185	497.857	1176.03						0.0339143	1.35657e-08	0.00297507
0.295	17.7		0.01		108.729		1.05138	0.740227	-0.561149		256255		0		0.735692		0.015		703.689	3.02063	2.18163	180	-0.00489605	0.00651158	497.851	1176.04						0.0339217	1.35687e-08	0.00297299
0.296667	17.8		0.01		108.743		1.05218	0.740582	-0.561599		256253		0		0.736048		0.015		703.689	3.02063	2.18163	180	-0.00490041	0.00650467	497.844	1176.04						0.0339291	1.35716e-08	0.00297091
0.298333	17.9		0.01		108.756		1.05298	0.740936	-0.562048		256251		0		0.736403		0.015		703.689	3.02063	2.18163	180	-0.00490476	0.00649777	497.838	1176.04						0.0339365	1.35746e-08	0.00296883
0.3	18		0.01		108.769		1.05379	0.74129	-0.562497		256249		0		0.736758		0.015		703.689	3.02063	2.18163	180	-0.00490912	0.00649088	497.831	1176.04						0.033944	1.35776e-08	0.00296675
0.301667	18.1		0.01		108.782		1.05459	0.741643	-0.562947		256247		0		0.737113		0.015		703.689	3.02063	2.18163	180	-0.00491348	0.006484	497.825	1176.05						0.0339514	1.35805e-08	0.00296468
0.303333	18.2		0.01		108.795		1.05539	0.741997	-0.563396		256245		0		0.737468		0.015		703.689	3.02063	2.18163	180	-0.00491783	0.00647713	497.819	1176.05						0.0339588	1.35835e-08	0.0029626
0.305	18.3		0.01		108.808		1.05619	0.74235	-0.563845		256243		0		0.737822		0.015		703.689	3.02063	2.18163	180	-0.00492219	0.00647028	497.812	1176.05						0.0339662	1.35865e-08	0.00296053
0.306667	18.4		0.01		108.821		1.057	0.742702	-0.564294		256241		0		0.738176		0.015		703.689	3.02063	2.18163	180	-0.00492655	0.00646344	497.806	1176.05						0.0339736	1.35894e-08	0.00295846
0.308333	18.5		0.01		108.834		1.0578	0.743055	-0.564742		256239		0		0.73853		0.015		703.689	3.02063	2.18163	180	-0.0049309	0.0064566	497.8	1176.05						0.033981	1.35924e-08	0.00295639
0.31	18.6		0.01		108.848		1.0586	0.743407	-0.565191		256237		0		0.738884		0.015		703.689	3.02063	2.18163	180	-0.00493526	0.00644978	497.794	1176.06						0.0339883	1.35953e-08	0.00295431
0.311667	18.7		0.01		108.861		1.0594	0.743759	-0.56564		256235		0		0.739237		0.015		703.689	3.02063	2.18163	180	-0.00493961	0.00644297	497.788	1176.06						0.0339957	1.35983e-08	0.00295224
0.313333	18.8		0.01		108.874		1.0602	0.74411	-0.566088		256233		0		0.73959		0.015		703.689	3.02063	2.18163	180	-0.00494397	0.00643618	497.782	1176.06						0.0340031	1.36012e-08	0.00295017
0.315	18.9		0.01		108.887		1.061	0.744462	-0.566536		256231		0		0.739943		0.015		703.689	3.02063	2.18163	180	-0.00494832	0.00642939	497.776	1176.07						0.0340105	1.36042e-08	0.0029481
0.316667	19		0.01		108.9		1.0618	0.744813	-0.566984		256229		0		0.740295		0.015		703.689	3.02063	2.18163	180	-0.00495268	0.00642261	497.77	1176.07						0.0340178	1.36071e-08	0.00294603
0.318333	19.1		0.01		108.913		1.0626	0.745163	-0.567432		256227		0		0.740647		0.015		703.689	3.02063	2.18163	180	-0.00495703	0.00641585	497.764	1176.07						0.0340252	1.36101e-08	0.00294397
0.32	19.2		0.01		108.926		1.06339	0.745514	-0.56788		256225		0		0.740999		0.015		703.689	3.02063	2.18163	180	-0.00496139	0.00640909	497.758	1176.07						0.0340326	1.3613e-08	0.0029419
0.321667	19.3		0.01		108.939		1.06419	0.745864	-0.568328		256223		0		0.741351		0.015		703.689	3.02063	2.18163	180	-0.00496574	0.00640235	497.753	1176.08						0.0340399	1.3616e-08	0.00293983
0.323333	19.4		0.01		108.952		1.06499	0.746214	-0.568775		256221		0		0.741702		0.015		703.689	3.02063	2.18163	180	-0.00497009	0.00639562	497.747	1176.08						0.0340472	1.36189e-08	0.00293776
0.325	19.5		0.01		108.965		1.06579	0.746563	-0.569223		256219		0		0.742053		0.015		703.689	3.02063	2.18163	180	-0.00497445	0.0063889	497.741	1176.08						0.0340546	1.36218e-08	0.0029357
0.326667	19.6		0.01		108.978		1.06658	0.746913	-0.56967		256217		0		0.742404		0.015		703.689	3.02063	2.18163	180	-0.0049788	0.00638219	497.735	1176.08						0.0340619	1.36248e-08	0.00293363
0.328333	19.7		0.01		108.991		1.06738	0.747262	-0.570117		256215		0		0.742754		0.015		703.689	3.02063	2.18163	180	-0.00498315	0.00637549	497.73	1176.09						0.0340692	1.36277e-08	0.00293157
0.33	19.8		0.01		109.004		1.06817	0.74761	-0.570564		256213		0		0.743104		0.015		703.689	3.02063	2.18163	180	-0.00498751	0.00636881	497.724	1176.09						0.0340766	1.36306e-08	0.0029295
0.331667	19.9		0.01		109.017		1.06897	0.747959	-0.571011		256211		0		0.743454		0.015		703.689	3.02063	2.18163	180	-0.00499186	0.00636213	497.719	1176.09						0.0340839	1.36336e-08	0.00292744
0.333333	20		0.01		109.03		1.06976	0.748307	-0.571458		256209		0		0.743804		0.015		703.689	3.02063	2.18163	180	-0.00499621	0.00635546	497.713	1176.1						0.0340912	1.36365e-08	0.00292537
0.335	20.1		0.01		109.043		1.07056	0.748655	-0.571904		256207		0		0.744153		0.015		703.689	3.02063	2.18163	180	-0.00500056	0.00634881	497.708	1176.1						0.0340985	1.36394e-08	0.00292331
0.336667	20.2		0.01		109.056		1.07135	0.749002	-0.57235		256205		0		0.744502		0.015		703.689	3.02063	2.18163	180	-0.00500491	0.00634217	497.702	1176.1						0.0341058	1.36423e-08	0.00292124
0.338333	20.3		0.01		109.069		1.07215	0.74935	-0.572797		256203		0		0.744851		0.015		703.689	3.02063	2.18163	180	-0.00500927	0.00633554	497.697	1176.1						0.0341131	1.36452e-08	0.00291918
0.34	20.4		0.01		109.081		1.07294	0.749697	-0.573243		256201		0		0.745199		0.015		703.689	3.02063	2.18163	180	-0.00501362	0.00632891	497.692	1176.11						0.0341204	1.36482e-08	0.00291712
0.341667	20.5		0.01		109.094		1.07373	0.750043	-0.573689		256199		0		0.745547		0.015		703.689	3.02063	2.18163	180	-0.00501797	0.0063223	497.687	1176.11						0.0341277	1.36511e-08	0.00291506
0.343333	20.6		0.01		109.107		1.07452	0.75039	-0.574135		256197		0		0.745895		0.015		703.689	3.02063	2.18163	180	-0.00502232	0.00631571	497.681	1176.11						0.034135	1.3654e-08	0.002913
0.345	20.7		0.01		109.12		1.07532	0.750736	-0.57458		256195		0		0.746243		0.015		703.689	3.02063	2.18163	180	-0.00502667	0.00630912	497.676	1176.12						0.0341423	1.36569e-08	0.00291093
0.346667	20.8		0.01		109.133		1.07611	0.751082	-0.575026		256193		0		0.74659		0.015		703.689	3.02063	2.18163	180	-0.00503102	0.00630254	497.671	1176.12						0.0341495	1.36598e-08	0.00290887
0.348333	20.9		0.01		109.146		1.0769	0.751427	-0.575471		256190		0		0.746937		0.015		703.689	3.02063	2.18163	180	-0.00503537	0.00629597	497.666	1176.12						0.0341568	1.36627e-08	0.00290681
0.35	21		0.01		109.159		1.07769	0.751773	-0.575917		256188		0		0.747284		0.015		703.689	3.02063	2.18163	180	-0.00503972	0.00628942	497.661	1176.13						0.0341641	1.36656e-08	0.00290475
0.351667	21.1		0.01		109.172		1.07848	0.752118	-0.576362		256186		0		0.747631		0.015		703.689	3.02063	2.18163	180	-0.00504407	0.00628287	497.656	1176.13						0.0341713	1.36685e-08	0.00290269
0.353333	21.2		0.01		109.184		1.07927	0.752462	-0.576807		256184		0		0.747977		0.015		703.689	3.02063	2.18163	180	-0.00504842	0.00627634	497.651	1176.13						0.0341786	1.36714e-08	0.00290063
0.355	21.3		0.01		109.197		1.08006	0.752807	-0.577252		256182		0		0.748323		0.015		703.689	3.02063	2.18163	180	-0.00505277	0.00626982	497.646	1176.14						0.0341858	1.36743e-08	0.00289858
0.356667	21.4		0.01		109.21		1.08085	0.753151	-0.577696		256180		0		0.748668		0.015		703.689	3.02063	2.18163	180	-0.00505712	0.00626331	497.641	1176.14						0.034193	1.36772e-08	0.00289652
0.358333	21.5		0.01		109.223		1.08164	0.753495	-0.578141		256178		0		0.749014		0.015		703.689	3.02063	2.18163	180	-0.00506146	0.00625681	497.636	1176.14						0.0342003	1.36801e-08	0.00289446
0.36	21.6		0.01		109.236		1.08242	0.753838	-0.578585		256176		0		0.749359		0.015		703.689	3.02063	2.18163	180	-0.00506581	0.00625032	497.632	1176.15						0.0342075	1.3683e-08	0.0028924
0.361667	21.7		0.01		109.248		1.08321	0.754181	-0.57903		256174		0		0.749704		0.015		703.689	3.02063	2.18163	180	-0.00507016	0.00624384	497.627	1176.15						0.0342147	1.36859e-08	0.00289034
0.363333	21.8		0.01		109.261		1.084	0.754524	-0.579474		256172		0		0.750048		0.015		703.689	3.02063	2.18163	180	-0.00507451	0.00623737	497.622	1176.15						0.034222	1.36888e-08	0.00288829
0.365	21.9		0.01		109.274		1.08478	0.754867	-0.579918		256170		0		0.750393		0.015		703.689	3.02063	2.18163	180	-0.00507885	0.00623091	497.617	1176.16						0.0342292	1.36917e-08	0.00288623
0.366667	22		0.01		109.287		1.08557	0.75521	-0.580361		256168		0		0.750737		0.015		703.689	3.02063	2.18163	180	-0.0050832	0.00622446	497.613	1176.16						0.0342364	1.36946e-08	0.00288417
0.368333	22.1		0.01		109.299		1.08636	0.755552	-0.580805		256166		0		0.75108		0.015		703.689	3.02063	2.18163	180	-0.00508754	0.00621803	497.608	1176.17						0.0342436	1.36974e-08	0.00288212
0.37	22.2		0.01		109.312		1.08714	0.755894	-0.581248		256164		0		0.751424		0.015		703.689	3.02063	2.18163	180	-0.00509189	0.0062116	497.604	1176.17						0.0342508	1.37003e-08	0.00288006
0.371667	22.3		0.01		109.325		1.08793	0.756235	-0.581692		256162		0		0.751767		0.015		703.689	3.02063	2.18163	180	-0.00509624	0.00620519	497.599	1176.17						0.034258	1.37032e-08	0.00287801
0.373333	22.4		0.01		109.337		1.08871	0.756576	-0.582135		256160		0		0.75211		0.015		703.689	3.02063	2.18163	180	-0.00510058	0.00619878	497.595	1176.18						0.0342652	1.37061e-08	0.00287595
0.375	22.5		0.01		109.35		1.0895	0.756917	-0.582578		256158		0		0.752452		0.015		703.689	3.02063	2.18163	180	-0.00510493	0.00619239	497.59	1176.18						0.0342724	1.37089e-08	0.0028739
0.376667	22.6		0.01		109.363		1.09028	0.757258	-0.583021		256156		0		0.752795		0.015		703.689	3.02063	2.18163	180	-0.00510927	0.00618601	497.586	1176.18						0.0342795	1.37118e-08	0.00287185
0.378333	22.7		0.01		109.375		1.09106	0.757599	-0.583464		256154		0		0.753137		0.015		703.689	3.02063	2.18163	180	-0.00511361	0.00617964	497.582	1176.19						0.0342867	1.37147e-08	0.00286979
0.38	22.8		0.01		109.388		1.09184	0.757939	-0.583906		256152		0		0.753478		0.015		703.689	3.02063	2.18163	180	-0.00511796	0.00617328	497.578	1176.19						0.0342939	1.37176e-08	0.00286774
0.381667	22.9		0.01		109.401		1.09263	0.758279	-0.584348		256150		0		0.75382		0.015		703.689	3.02063	2.18163	180	-0.0051223	0.00616693	497.573	1176.2						0.0343011	1.37204e-08	0.00286569
0.383333	23		0.01		109.413		1.09341	0.758618	-0.584791		256148		0		0.754161		0.015		703.689	3.02063	2.18163	180	-0.00512664	0.00616059	497.569	1176.2						0.0343082	1.37233e-08	0.00286363
0.385	23.1		0.01		109.426		1.09419	0.758957	-0.585233		256146		0		0.754502		0.015		703.689	3.02063	2.18163	180	-0.00513099	0.00615426	497.565	1176.2						0.0343154	1.37261e-08	0.00286158
0.386667	23.2		0.01		109.439		1.09497	0.759296	-0.585675		256144		0		0.754843		0.015		703.689	3.02063	2.18163	180	-0.00513533	0.00614794	497.561	1176.21						0.0343225	1.3729e-08	0.00285953
0.388333	23.3		0.01		109.451		1.09575	0.759635	-0.586116		256142		0		0.755183		0.015		703.689	3.02063	2.18163	180	-0.00513967	0.00614163	497.557	1176.21						0.0343297	1.37319e-08	0.00285748
0.39	23.4		0.01		109.464		1.09653	0.759974	-0.586558		256140		0		0.755523		0.015		703.689	3.02063	2.18163	180	-0.00514401	0.00613534	497.553	1176.22						0.0343368	1.37347e-08	0.00285543
0.391667	23.5		0.01		109.476		1.09731	0.760312	-0.586999		256138		0		0.755863		0.015		703.689	3.02063	2.18163	180	-0.00514835	0.00612905	497.549	1176.22						0.0343439	1.37376e-08	0.00285338
0.393333	23.6		0.01		109.489		1.09809	0.76065	-0.587441		256136		0		0.756203		0.015		703.689	3.02063	2.18163	180	-0.00515269	0.00612277	497.545	1176.23						0.0343511	1.37404e-08	0.00285133
0.395	23.7		0.01		109.502		1.09887	0.760987	-0.587882		256134		0		0.756542		0.015		703.689	3.02063	2.18163	180	-0.00515703	0.00611651	497.541	1176.23						0.0343582	1.37433e-08	0.00284928
0.396667	23.8		0.01		109.514		1.09965	0.761325	-0.588323		256132		0		0.756881		0.015		703.689	3.02063	2.18163	180	-0.00516137	0.00611025	497.537	1176.23						0.0343653	1.37461e-08	0.00284723
0.398333	23.9		0.01		109.527		1.10043	0.761662	-0.588764		256130		0		0.75722		0.015		703.689	3.02063	2.18163	180	-0.00516571	0.00610401	497.533	1176.24						0.0343724	1.3749e-08	0.00284518
0.4	24		0.01		109.539		1.1012	0.761998	-0.589204		256128		0		0.757558		0.015		703.689	3.02063	2.18163	180	-0.00517005	0.00609778	497.53	1176.24						0.0343795	1.37518e-08	0.00284313
0.401667	24.1		0.01		109.552		1.10198	0.762335	-0.589645		256126		0		0.757896		0.015		703.689	3.02063	2.18163	180	-0.00517439	0.00609155	497.526	1176.25						0.0343866	1.37546e-08	0.00284109
0.403333	24.2		0.01		109.564		1.10276	0.762671	-0.590085		256124		0		0.758234		0.015		703.689	3.02063	2.18163	180	-0.00517873	0.00608534	497.522	1176.25						0.0343937	1.37575e-08	0.00283904
0.405	24.3		0.01		109.577		1.10353	0.763007	-0.590525		256122		0		0.758572		0.015		703.689	3.02063	2.18163	180	-0.00518306	0.00607914	497.519	1176.26						0.0344008	1.37603e-08	0.00283699
0.406667	24.4		0.01		109.589		1.10431	0.763343	-0.590965		256120		0		0.758909		0.015		703.689	3.02063	2.18163	180	-0.0051874	0.00607295	497.515	1176.26						0.0344079	1.37632e-08	0.00283494
0.408333	24.5		0.01		109.602		1.10508	0.763678	-0.591405		256118		0		0.759246		0.015		703.689	3.02063	2.18163	180	-0.00519174	0.00606676	497.512	1176.26						0.034415	1.3766e-08	0.0028329
0.41	24.6		0.01		109.614		1.10586	0.764013	-0.591844		256116		0		0.759583		0.015		703.689	3.02063	2.18163	180	-0.00519607	0.00606059	497.508	1176.27						0.0344221	1.37688e-08	0.00283085
0.411667	24.7		0.01		109.627		1.10663	0.764348	-0.592284		256114		0		0.75992		0.015		703.689	3.02063	2.18163	180	-0.00520041	0.00605443	497.505	1176.27						0.0344291	1.37717e-08	0.00282881
0.413333	24.8		0.01		109.639		1.10741	0.764682	-0.592723		256112		0		0.760256		0.015		703.689	3.02063	2.18163	180	-0.00520475	0.00604828	497.501	1176.28						0.0344362	1.37745e-08	0.00282676
0.415	24.9		0.01		109.652		1.10818	0.765017	-0.593162		256110		0		0.760592		0.015		703.689	3.02063	2.18163	180	-0.00520908	0.00604215	497.498	1176.28						0.0344433	1.37773e-08	0.00282472
0.416667	25		0.01		109.664		1.10895	0.765351	-0.593601		256108		0		0.760927		0.015		703.689	3.02063	2.18163	180	-0.00521341	0.00603602	497.494	1176.29						0.0344503	1.37801e-08	0.00282267
0.418333	25.1		0.01		109.676		1.10972	0.765684	-0.59404		256106		0		0.761263		0.015		703.689	3.02063	2.18163	180	-0.00521775	0.0060299	497.491	1176.29						0.0344574	1.37829e-08	0.00282063
0.42	25.2		0.01		109.689		1.1105	0.766018	-0.594479		256104		0		0.761598		0.015		703.689	3.02063	2.18163	180	-0.00522208	0.00602379	497.488	1176.3						0.0344644	1.37858e-08	0.00281859
0.421667	25.3		0.01		109.701		1.11127	0.766351	-0.594917		256102		0		0.761933		0.015		703.689	3.02063	2.18163	180	-0.00522642	0.00601769	497.485	1176.3						0.0344715	1.37886e-08	0.00281655
0.423333	25.4		0.01		109.714		1.11204	0.766684	-0.595355		256100		0		0.762267		0.015		703.689	3.02063	2.18163	180	-0.00523075	0.00601161	497.482	1176.31						0.0344785	1.37914e-08	0.0028145
0.425	25.5		0.01		109.726		1.11281	0.767016	-0.595794		256098		0		0.762602		0.015		703.689	3.02063	2.18163	180	-0.00523508	0.00600553	497.478	1176.31						0.0344855	1.37942e-08	0.00281246
0.426667	25.6		0.01		109.738		1.11358	0.767348	-0.596231		256096		0		0.762936		0.015		703.689	3.02063	2.18163	180	-0.00523941	0.00599946	497.475	1176.32						0.0344925	1.3797e-08	0.00281042
0.428333	25.7		0.01		109.751		1.11435	0.76768	-0.596669		256094		0		0.76327		0.015		703.689	3.02063	2.18163	180	-0.00524374	0.00599341	497.472	1176.32						0.0344996	1.37998e-08	0.00280838
0.43	25.8		0.01		109.763		1.11512	0.768012	-0.597107		256092		0		0.763603		0.015		703.689	3.02063	2.18163	180	-0.00524807	0.00598736	497.469	1176.33						0.0345066	1.38026e-08	0.00280634
0.431667	25.9		0.01		109.775		1.11589	0.768344	-0.597544		256090		0		0.763936		0.015		703.689	3.02063	2.18163	180	-0.0052524	0.00598132	497.466	1176.33						0.0345136	1.38054e-08	0.0028043
0.433333	26		0.01		109.788		1.11666	0.768675	-0.597981		256088		0		0.764269		0.015		703.689	3.02063	2.18163	180	-0.00525673	0.0059753	497.463	1176.34						0.0345206	1.38082e-08	0.00280226
0.435	26.1		0.01		109.8		1.11742	0.769006	-0.598418		256086		0		0.764602		0.015		703.689	3.02063	2.18163	180	-0.00526106	0.00596928	497.461	1176.34						0.0345276	1.3811e-08	0.00280022
0.436667	26.2		0.01		109.812		1.11819	0.769336	-0.598855		256084		0		0.764934		0.015		703.689	3.02063	2.18163	180	-0.00526539	0.00596328	497.458	1176.35						0.0345346	1.38138e-08	0.00279818
0.438333	26.3		0.01		109.825		1.11896	0.769667	-0.599292		256082		0		0.765267		0.015		703.689	3.02063	2.18163	180	-0.00526972	0.00595729	497.455	1176.35						0.0345416	1.38166e-08	0.00279615
0.44	26.4		0.01		109.837		1.11973	0.769997	-0.599729		256080		0		0.765598		0.015		703.689	3.02063	2.18163	180	-0.00527405	0.0059513	497.452	1176.36						0.0345486	1.38194e-08	0.00279411
0.441667	26.5		0.01		109.849		1.12049	0.770326	-0.600165		256078		0		0.76593		0.015		703.689	3.02063	2.18163	180	-0.00527837	0.00594533	497.449	1176.36						0.0345556	1.38222e-08	0.00279207
0.443333	26.6		0.01		109.862		1.12126	0.770656	-0.600601		256076		0		0.766261		0.015		703.689	3.02063	2.18163	180	-0.0052827	0.00593936	497.447	1176.37						0.0345625	1.3825e-08	0.00279004
0.445	26.7		0.01		109.874		1.12202	0.770985	-0.601037		256074		0		0.766592		0.015		703.689	3.02063	2.18163	180	-0.00528703	0.00593341	497.444	1176.37						0.0345695	1.38278e-08	0.002788
0.446667	26.8		0.01		109.886		1.12279	0.771314	-0.601473		256073		0		0.766923		0.015		703.689	3.02063	2.18163	180	-0.00529135	0.00592747	497.442	1176.38						0.0345765	1.38306e-08	0.00278597
0.448333	26.9		0.01		109.898		1.12355	0.771643	-0.601909		256071		0		0.767254		0.015		703.689	3.02063	2.18163	180	-0.00529568	0.00592153	497.439	1176.38						0.0345834	1.38334e-08	0.00278393
0.45	27		0.01		109.911		1.12432	0.771971	-0.602344		256069		0		0.767584		0.015		703.689	3.02063	2.18163	180	-0.0053	0.00591561	497.437	1176.39						0.0345904	1.38362e-08	0.0027819
0.451667	27.1		0.01		109.923		1.12508	0.772299	-0.602779		256067		0		0.767914		0.015		703.689	3.02063	2.18163	180	-0.00530432	0.0059097	497.434	1176.39						0.0345973	1.38389e-08	0.00277986
0.453333	27.2		0.01		109.935		1.12584	0.772627	-0.603214		256065		0		0.768244		0.015		703.689	3.02063	2.18163	180	-0.00530865	0.0059038	497.432	1176.4						0.0346043	1.38417e-08	0.00277783
0.455	27.3		0.01		109.947		1.1266	0.772955	-0.603649		256063		0		0.768573		0.015		703.689	3.02063	2.18163	180	-0.00531297	0.0058979	497.429	1176.4						0.0346112	1.38445e-08	0.0027758
0.456667	27.4		0.01		109.959		1.12737	0.773282	-0.604084		256061		0		0.768902		0.015		703.689	3.02063	2.18163	180	-0.00531729	0.00589202	497.427	1176.41						0.0346181	1.38473e-08	0.00277377
0.458333	27.5		0.01		109.972		1.12813	0.773609	-0.604519		256059		0		0.769231		0.015		703.689	3.02063	2.18163	180	-0.00532161	0.00588615	497.425	1176.42						0.0346251	1.385e-08	0.00277173
0.46	27.6		0.01		109.984		1.12889	0.773936	-0.604953		256057		0		0.76956		0.015		703.689	3.02063	2.18163	180	-0.00532593	0.00588029	497.422	1176.42						0.034632	1.38528e-08	0.0027697
0.461667	27.7		0.01		109.996		1.12965	0.774262	-0.605387		256055		0		0.769888		0.015		703.689	3.02063	2.18163	180	-0.00533026	0.00587444	497.42	1176.43						0.0346389	1.38556e-08	0.00276767
0.463333	27.8		0.01		110.008		1.13041	0.774588	-0.605821		256053		0		0.770216		0.015		703.689	3.02063	2.18163	180	-0.00533457	0.00586859	497.418	1176.43						0.0346458	1.38583e-08	0.00276564
0.465	27.9		0.01		110.02		1.13117	0.774914	-0.606255		256051		0		0.770544		0.015		703.689	3.02063	2.18163	180	-0.00533889	0.00586276	497.416	1176.44						0.0346527	1.38611e-08	0.00276361
0.466667	28		0.01		110.032		1.13193	0.77524	-0.606689		256049		0		0.770871		0.015		703.689	3.02063	2.18163	180	-0.00534321	0.00585694	497.414	1176.44						0.0346596	1.38639e-08	0.00276158
0.468333	28.1		0.01		110.044		1.13269	0.775565	-0.607122		256047		0		0.771199		0.015		703.689	3.02063	2.18163	180	-0.00534753	0.00585113	497.412	1176.45						0.0346665	1.38666e-08	0.00275956
0.47	28.2		0.01		110.057		1.13345	0.77589	-0.607555		256045		0		0.771526		0.015		703.689	3.02063	2.18163	180	-0.00535185	0.00584533	497.41	1176.45						0.0346734	1.38694e-08	0.00275753
0.471667	28.3		0.01		110.069		1.1342	0.776215	-0.607988		256043		0		0.771852		0.015		703.689	3.02063	2.18163	180	-0.00535617	0.00583954	497.408	1176.46						0.0346803	1.38721e-08	0.0027555
0.473333	28.4		0.01		110.081		1.13496	0.776539	-0.608421		256041		0		0.772179		0.015		703.689	3.02063	2.18163	180	-0.00536048	0.00583376	497.406	1176.47						0.0346872	1.38749e-08	0.00275347
0.475	28.5		0.01		110.093		1.13572	0.776864	-0.608854		256039		0		0.772505		0.015		703.689	3.02063	2.18163	180	-0.0053648	0.00582798	497.404	1176.47						0.0346941	1.38776e-08	0.00275145
0.476667	28.6		0.01		110.105		1.13647	0.777188	-0.609286		256037		0		0.772831		0.015		703.689	3.02063	2.18163	180	-0.00536911	0.00582222	497.402	1176.48						0.034701	1.38804e-08	0.00274942
0.478333	28.7		0.01		110.117		1.13723	0.777511	-0.609719		256035		0		0.773156		0.015		703.689	3.02063	2.18163	180	-0.00537343	0.00581647	497.4	1176.48						0.0347078	1.38831e-08	0.0027474
0.48	28.8		0.01		110.129		1.13799	0.777835	-0.610151		256033		0		0.773482		0.015		703.689	3.02063	2.18163	180	-0.00537774	0.00581073	497.398	1176.49						0.0347147	1.38859e-08	0.00274537
0.481667	28.9		0.01		110.141		1.13874	0.778158	-0.610583		256031		0		0.773807		0.015		703.689	3.02063	2.18163	180	-0.00538205	0.005805	497.397	1176.5						0.0347216	1.38886e-08	0.00274335
0.483333	29		0.01		110.153		1.1395	0.778481	-0.611015		256029		0		0.774132		0.015		703.689	3.02063	2.18163	180	-0.00538637	0.00579928	497.395	1176.5						0.0347284	1.38914e-08	0.00274133
0.485	29.1		0.01		110.165		1.14025	0.778803	-0.611446		256027		0		0.774456		0.015		703.689	3.02063	2.18163	180	-0.00539068	0.00579356	497.393	1176.51						0.0347353	1.38941e-08	0.0027393
0.486667	29.2		0.01		110.177		1.141	0.779126	-0.611877		256025		0		0.774781		0.015		703.689	3.02063	2.18163	180	-0.00539499	0.00578786	497.392	1176.51						0.0347421	1.38968e-08	0.00273728
0.488333	29.3		0.01		110.189		1.14176	0.779448	-0.612309		256023		0		0.775105		0.015		703.689	3.02063	2.18163	180	-0.0053993	0.00578217	497.39	1176.52						0.0347489	1.38996e-08	0.00273526
0.49	29.4		0.01		110.201		1.14251	0.779769	-0.61274		256021		0		0.775428		0.015		703.689	3.02063	2.18163	180	-0.00540361	0.00577649	497.389	1176.53						0.0347558	1.39023e-08	0.00273324
0.491667	29.5		0.01		110.213		1.14326	0.780091	-0.61317		256019		0		0.775752		0.015		703.689	3.02063	2.18163	180	-0.00540792	0.00577082	497.387	1176.53						0.0347626	1.3905e-08	0.00273122
0.493333	29.6		0.01		110.225		1.14401	0.780412	-0.613601		256018		0		0.776075		0.015		703.689	3.02063	2.18163	180	-0.00541223	0.00576516	497.386	1176.54						0.0347694	1.39078e-08	0.0027292
0.495	29.7		0.01		110.237		1.14476	0.780733	-0.614031		256016		0		0.776398		0.015		703.689	3.02063	2.18163	180	-0.00541654	0.0057595	497.384	1176.54						0.0347762	1.39105e-08	0.00272718
0.496667	29.8		0.01		110.249		1.14552	0.781054	-0.614462		256014		0		0.776721		0.015		703.689	3.02063	2.18163	180	-0.00542085	0.00575386	497.383	1176.55						0.0347831	1.39132e-08	0.00272516
0.498333	29.9		0.01		110.261		1.14627	0.781374	-0.614892		256012		0		0.777043		0.015		703.689	3.02063	2.18163	180	-0.00542515	0.00574823	497.382	1176.56						0.0347899	1.39159e-08	0.00272314
0.5	30		0.01		110.273		1.14702	0.781694	-0.615322		256010		0		0.777365		0.015		703.689	3.02063	2.18163	180	-0.00542946	0.00574261	497.38	1176.56						0.0347967	1.39187e-08	0.00272113
0.501667	30.1		0.01		110.285		1.14777	0.782014	-0.615751		256008		0		0.777687		0.015		703.689	3.02063	2.18163	180	-0.00543377	0.00573699	497.379	1176.57						0.0348035	1.39214e-08	0.00271911
0.503333	30.2		0.01		110.297		1.14851	0.782334	-0.616181		256006		0		0.778009		0.015		703.689	3.02063	2.18163	180	-0.00543807	0.00573139	497.378	1176.58						0.0348103	1.39241e-08	0.00271709
0.505	30.3		0.01		110.309		1.14926	0.782653	-0.61661		256004		0		0.77833		0.015		703.689	3.02063	2.18163	180	-0.00544237	0.0057258	497.377	1176.58						0.034817	1.39268e-08	0.00271508
0.506667	30.4		0.01		110.32		1.15001	0.782972	-0.617039		256002		0		0.778651		0.015		703.689	3.02063	2.18163	180	-0.00544668	0.00572021	497.376	1176.59						0.0348238	1.39295e-08	0.00271306
0.508333	30.5		0.01		110.332		1.15076	0.783291	-0.617468		256000		0		0.778972		0.015		703.689	3.02063	2.18163	180	-0.00545098	0.00571464	497.374	1176.6						0.0348306	1.39322e-08	0.00271105
0.51	30.6		0.01		110.344		1.15151	0.78361	-0.617896		255998		0		0.779292		0.015		703.689	3.02063	2.18163	180	-0.00545528	0.00570908	497.373	1176.6						0.0348374	1.39349e-08	0.00270903
0.511667	30.7		0.01		110.356		1.15225	0.783928	-0.618325		255996		0		0.779613		0.015		703.689	3.02063	2.18163	180	-0.00545959	0.00570352	497.372	1176.61						0.0348441	1.39377e-08	0.00270702
0.513333	30.8		0.01		110.368		1.153	0.784246	-0.618753		255994		0		0.779933		0.015		703.689	3.02063	2.18163	180	-0.00546389	0.00569798	497.371	1176.62						0.0348509	1.39404e-08	0.00270501
0.515	30.9		0.01		110.38		1.15374	0.784563	-0.619181		255992		0		0.780252		0.015		703.689	3.02063	2.18163	180	-0.00546819	0.00569244	497.37	1176.62						0.0348577	1.39431e-08	0.002703
0.516667	31		0.01		110.392		1.15449	0.784881	-0.619609		255990		0		0.780572		0.015		703.689	3.02063	2.18163	180	-0.00547249	0.00568692	497.37	1176.63						0.0348644	1.39458e-08	0.00270099
0.518333	31.1		0.01		110.403		1.15523	0.785198	-0.620037		255988		0		0.780891		0.015		703.689	3.02063	2.18163	180	-0.00547679	0.0056814	497.369	1176.64						0.0348712	1.39485e-08	0.00269898
0.52	31.2		0.01		110.415		1.15598	0.785515	-0.620464		255986		0		0.78121		0.015		703.689	3.02063	2.18163	180	-0.00548108	0.0056759	497.368	1176.64						0.0348779	1.39512e-08	0.00269697
0.521667	31.3		0.01		110.427		1.15672	0.785832	-0.620891		255984		0		0.781529		0.015		703.689	3.02063	2.18163	180	-0.00548538	0.0056704	497.367	1176.65						0.0348846	1.39539e-08	0.00269496
0.523333	31.4		0.01		110.439		1.15747	0.786148	-0.621318		255983		0		0.781847		0.015		703.689	3.02063	2.18163	180	-0.00548968	0.00566492	497.366	1176.66						0.0348914	1.39565e-08	0.00269295
0.525	31.5		0.01		110.451		1.15821	0.786464	-0.621745		255981		0		0.782165		0.015		703.689	3.02063	2.18163	180	-0.00549397	0.00565944	497.366	1176.66						0.0348981	1.39592e-08	0.00269094
0.526667	31.6		0.01		110.462		1.15895	0.78678	-0.622172		255979		0		0.782483		0.015		703.689	3.02063	2.18163	180	-0.00549827	0.00565397	497.365	1176.67						0.0349048	1.39619e-08	0.00268893
0.528333	31.7		0.01		110.474		1.15969	0.787095	-0.622598		255977		0		0.782801		0.015		703.689	3.02063	2.18163	180	-0.00550256	0.00564852	497.364	1176.68						0.0349115	1.39646e-08	0.00268693
0.53	31.8		0.01		110.486		1.16044	0.787411	-0.623025		255975		0		0.783118		0.015		703.689	3.02063	2.18163	180	-0.00550686	0.00564307	497.364	1176.68						0.0349183	1.39673e-08	0.00268492
0.531667	31.9		0.01		110.498		1.16118	0.787726	-0.623451		255973		0		0.783435		0.015		703.689	3.02063	2.18163	180	-0.00551115	0.00563763	497.363	1176.69						0.034925	1.397e-08	0.00268292
0.533333	32		0.01		110.509		1.16192	0.78804	-0.623876		255971		0		0.783752		0.015		703.689	3.02063	2.18163	180	-0.00551544	0.0056322	497.363	1176.7						0.0349317	1.39727e-08	0.00268091
0.535	32.1		0.01		110.521		1.16266	0.788355	-0.624302		255969		0		0.784069		0.015		703.689	3.02063	2.18163	180	-0.00551973	0.00562678	497.362	1176.7						0.0349384	1.39753e-08	0.00267891
0.536667	32.2		0.01		110.533		1.1634	0.788669	-0.624728		255967		0		0.784385		0.015		703.689	3.02063	2.18163	180	-0.00552403	0.00562137	497.362	1176.71						0.0349451	1.3978e-08	0.00267691
0.538333	32.3		0.01		110.544		1.16414	0.788983	-0.625153		255965		0		0.784701		0.015		703.689	3.02063	2.18163	180	-0.00552832	0.00561597	497.361	1176.72						0.0349517	1.39807e-08	0.0026749
0.54	32.4		0.01		110.556		1.16487	0.789297	-0.625578		255963		0		0.785017		0.015		703.689	3.02063	2.18163	180	-0.00553261	0.00561058	497.361	1176.72						0.0349584	1.39834e-08	0.0026729
0.541667	32.5		0.01		110.568		1.16561	0.78961	-0.626003		255961		0		0.785332		0.015		703.689	3.02063	2.18163	180	-0.00553689	0.0056052	497.361	1176.73						0.0349651	1.3986e-08	0.0026709
0.543333	32.6		0.01		110.58		1.16635	0.789923	-0.626427		255959		0		0.785647		0.015		703.689	3.02063	2.18163	180	-0.00554118	0.00559983	497.361	1176.74						0.0349718	1.39887e-08	0.0026689
0.545	32.7		0.01		110.591		1.16709	0.790236	-0.626852		255957		-5.03748e-05		0.785962		0.015		703.689	3.02063	2.18163	180	-0.00554547	0.00559447	497.36	1176.75						0.0349784	1.39914e-08	0.0026669
0.546667	32.8		0.01		110.603		1.16782	0.790545	-0.627276		255956		-0.000247666		0.786276		0.015		703.689	3.02063	2.18163	180	-0.00554974	0.00558914	497.36	1176.75						0.0349851	1.3994e-08	0.00265338
0.548333	32.9		0.01		110.614		1.16854	0.790843	-0.6277		255954		-0.000441603		0.786584		0.015		703.689	3.02063	2.18163	180	-0.00555394	0.00558391	497.36	1176.76						0.0349916	1.39966e-08	0.0026085
0.55	33		0.01		110.625		1.16925	0.791131	-0.628122		255952		-0.000632667		0.786887		0.015		703.689	3.02063	2.18163	180	-0.00555807	0.00557876	497.36	1176.77						0.034998	1.39992e-08	0.00257006
0.551667	33.1		0.01		110.637		1.16995	0.791409	-0.628544		255950		-0.000820714		0.787186		0.015		703.689	3.02063	2.18163	180	-0.00556215	0.00557369	497.36	1176.77						0.0350043	1.40017e-08	0.0025297
0.553333	33.2		0.01		110.647		1.17064	0.791679	-0.628963		255948		-0.00100575		0.78748		0.015		703.689	3.02063	2.18163	180	-0.00556616	0.00556871	497.36	1176.78						0.0350106	1.40042e-08	0.0024894
0.555	33.3		0.01		110.658		1.17132	0.791939	-0.62938		255946		-0.00118776		0.787769		0.015		703.689	3.02063	2.18163	180	-0.00557011	0.00556382	497.36	1176.79						0.0350167	1.40067e-08	0.00244883
0.556667	33.4		0.01		110.669		1.17199	0.792191	-0.629794		255944		-0.00136672		0.788053		0.015		703.689	3.02063	2.18163	180	-0.005574	0.00555901	497.36	1176.79						0.0350227	1.40091e-08	0.00240813
0.558333	33.5		0.01		110.679		1.17264	0.792436	-0.630204		255942		-0.00154265		0.788332		0.015		703.689	3.02063	2.18163	180	-0.00557782	0.00555429	497.36	1176.8						0.0350286	1.40115e-08	0.00236738
0.56	33.6		0.01		110.689		1.17328	0.792672	-0.630612		255940		-0.00171553		0.788607		0.015		703.689	3.02063	2.18163	180	-0.00558158	0.00554966	497.36	1176.81						0.0350344	1.40138e-08	0.00232662
0.561667	33.7		0.01		110.699		1.17392	0.792901	-0.631015		255939		-0.00188538		0.788877		0.015		703.689	3.02063	2.18163	180	-0.00558527	0.00554511	497.36	1176.81						0.0350402	1.40161e-08	0.00228593
0.563333	33.8		0.01		110.709		1.17454	0.793123	-0.631415		255937		-0.0020522		0.789142		0.015		703.689	3.02063	2.18163	180	-0.0055889	0.00554064	497.36	1176.82						0.0350458	1.40183e-08	0.00224535
0.565	33.9		0.01		110.719		1.17515	0.793338	-0.63181		255935		-0.002216		0.789402		0.015		703.689	3.02063	2.18163	180	-0.00559247	0.00553626	497.36	1176.82						0.0350513	1.40205e-08	0.00220492
0.566667	34		0.01		110.728		1.17575	0.793546	-0.632201		255933		-0.0023768		0.789657		0.015		703.689	3.02063	2.18163	180	-0.00559597	0.00553197	497.361	1176.83						0.0350567	1.40227e-08	0.0021647
0.568333	34.1		0.01		110.737		1.17634	0.793749	-0.632587		255931		-0.00253463		0.789908		0.015		703.689	3.02063	2.18163	180	-0.00559942	0.00552776	497.361	1176.83						0.035062	1.40248e-08	0.00212472
0.57	34.2		0.01		110.746		1.17691	0.793945	-0.632968		255930		-0.00268949		0.790154		0.015		703.689	3.02063	2.18163	180	-0.00560279	0.00552363	497.361	1176.84						0.0350672	1.40269e-08	0.00208503
0.571667	34.3		0.01		110.755		1.17748	0.794135	-0.633344		255928		-0.00284142		0.790395		0.015		703.689	3.02063	2.18163	180	-0.00560611	0.00551959	497.361	1176.85						0.0350723	1.40289e-08	0.00204564
0.573333	34.4		0.01		110.764		1.17803	0.794319	-0.633716		255926		-0.00299044		0.790632		0.015		703.689	3.02063	2.18163	180	-0.00560936	0.00551563	497.362	1176.85						0.0350774	1.40309e-08	0.0020066
0.575	34.5		0.01		110.773		1.17858	0.794498	-0.634082		255925		-0.00313657		0.790864		0.015		703.689	3.02063	2.18163	180	-0.00561255	0.00551174	497.362	1176.86						0.0350823	1.40329e-08	0.00196793
0.576667	34.6		0.01		110.781		1.17911	0.794671	-0.634442		255923		-0.00327986		0.791092		0.015		703.689	3.02063	2.18163	180	-0.00561569	0.00550794	497.363	1176.86						0.0350871	1.40348e-08	0.00192965
0.578333	34.7		0.01		110.789		1.17964	0.79484	-0.634798		255921		-0.00342032		0.791315		0.015		703.689	3.02063	2.18163	180	-0.00561876	0.00550422	497.363	1176.87						0.0350918	1.40367e-08	0.00189179
0.58	34.8		0.01		110.798		1.18015	0.795004	-0.635148		255920		-0.003558		0.791533		0.015		703.689	3.02063	2.18163	180	-0.00562177	0.00550057	497.363	1176.87						0.0350965	1.40386e-08	0.00185436
0.581667	34.9		0.01		110.805		1.18065	0.795163	-0.635492		255918		-0.00369293		0.791748		0.015		703.689	3.02063	2.18163	180	-0.00562472	0.005497	497.364	1176.88						0.035101	1.40404e-08	0.00181739
0.583333	35		0.01		110.813		1.18115	0.795317	-0.635831		255917		-0.00382514		0.791958		0.015		703.689	3.02063	2.18163	180	-0.00562762	0.00549351	497.364	1176.88						0.0351055	1.40422e-08	0.00178088
0.585	35.1		0.01		110.821		1.18163	0.795467	-0.636165		255915		-0.00395466		0.792163		0.015		703.689	3.02063	2.18163	180	-0.00563045	0.0054901	497.365	1176.89						0.0351098	1.40439e-08	0.00174485
0.586667	35.2		0.01		110.828		1.1821	0.795612	-0.636493		255914		-0.00408154		0.792365		0.015		703.689	3.02063	2.18163	180	-0.00563323	0.00548675	497.366	1176.89						0.0351141	1.40456e-08	0.00170932
0.588333	35.3		0.01		110.836		1.18257	0.795754	-0.636815		255912		-0.00420581		0.792562		0.015		703.689	3.02063	2.18163	180	-0.00563596	0.00548348	497.366	1176.9						0.0351183	1.40473e-08	0.00167428
0.59	35.4		0.01		110.843		1.18302	0.795891	-0.637132		255911		-0.00432751		0.792755		0.015		703.689	3.02063	2.18163	180	-0.00563863	0.00548028	497.367	1176.9						0.0351224	1.4049e-08	0.00163975
0.591667	35.5		0.01		110.85		1.18347	0.796025	-0.637443		255909		-0.00444669		0.792945		0.015		703.689	3.02063	2.18163	180	-0.00564124	0.00547716	497.367	1176.9						0.0351264	1.40506e-08	0.00160574
0.593333	35.6		0.01		110.857		1.1839	0.796155	-0.637749		255908		-0.00456337		0.79313		0.015		703.689	3.02063	2.18163	180	-0.0056438	0.0054741	497.368	1176.91						0.0351303	1.40521e-08	0.00157226
0.595	35.7		0.01		110.863		1.18433	0.796281	-0.638049		255907		-0.0046776		0.793311		0.015		703.689	3.02063	2.18163	180	-0.00564631	0.00547111	497.369	1176.91						0.0351342	1.40537e-08	0.00153929
0.596667	35.8		0.01		110.87		1.18475	0.796404	-0.638344		255905		-0.00478941		0.793489		0.015		703.689	3.02063	2.18163	180	-0.00564877	0.00546818	497.369	1176.92						0.0351379	1.40552e-08	0.00150686
0.598333	35.9		0.01		110.876		1.18516	0.796523	-0.638634		255904		-0.00489886		0.793663		0.015		703.689	3.02063	2.18163	180	-0.00565117	0.00546533	497.37	1176.92						0.0351416	1.40566e-08	0.00147496
0.6	36		0.01		110.883		1.18556	0.796639	-0.638917		255903		-0.00500597		0.793833		0.015		703.689	3.02063	2.18163	180	-0.00565353	0.00546253	497.371	1176.93						0.0351452	1.40581e-08	0.00144359
0.601667	36.1		0.01		110.889		1.18595	0.796752	-0.639196		255901		-0.00511079		0.793999		0.015		703.689	3.02063	2.18163	180	-0.00565583	0.00545981	497.372	1176.93						0.0351488	1.40595e-08	0.00141276
0.603333	36.2		0.01		110.895		1.18633	0.796862	-0.639469		255900		-0.00521335		0.794162		0.015		703.689	3.02063	2.18163	180	-0.00565809	0.00545714	497.372	1176.93						0.0351522	1.40609e-08	0.00138246
0.605	36.3		0.01		110.901		1.18671	0.796969	-0.639737		255899		-0.00531371		0.794322		0.015		703.689	3.02063	2.18163	180	-0.00566029	0.00545454	497.373	1176.94						0.0351556	1.40622e-08	0.00135269
0.606667	36.4		0.01		110.907		1.18707	0.797073	-0.64		255898		-0.00541189		0.794478		0.015		703.689	3.02063	2.18163	180	-0.00566246	0.00545199	497.374	1176.94						0.0351589	1.40636e-08	0.00132345
0.608333	36.5		0.01		110.912		1.18743	0.797174	-0.640258		255897		-0.00550793		0.79463		0.015		703.689	3.02063	2.18163	180	-0.00566457	0.00544951	497.375	1176.95						0.0351621	1.40649e-08	0.00129474
0.61	36.6		0.01		110.918		1.18778	0.797273	-0.640511		255896		-0.00560188		0.794779		0.015		703.689	3.02063	2.18163	180	-0.00566664	0.00544708	497.376	1176.95						0.0351653	1.40661e-08	0.00126655
0.611667	36.7		0.01		110.923		1.18813	0.797369	-0.640758		255894		-0.00569378		0.794925		0.015		703.689	3.02063	2.18163	180	-0.00566866	0.00544471	497.377	1176.95						0.0351684	1.40674e-08	0.00123889
0.613333	36.8		0.01		110.928		1.18846	0.797462	-0.641001		255893		-0.00578366		0.795068		0.015		703.689	3.02063	2.18163	180	-0.00567064	0.0054424	497.378	1176.96						0.0351714	1.40686e-08	0.00121175
0.615	36.9		0.01		110.934		1.18879	0.797553	-0.641238		255892		-0.00587155		0.795208		0.015		703.689	3.02063	2.18163	180	-0.00567258	0.00544014	497.378	1176.96						0.0351744	1.40698e-08	0.00118512
0.616667	37		0.01		110.939		1.18911	0.797642	-0.641471		255891		-0.00595751		0.795344		0.015		703.689	3.02063	2.18163	180	-0.00567448	0.00543793	497.379	1176.97						0.0351773	1.40709e-08	0.00115899
0.618333	37.1		0.01		110.944		1.18943	0.797728	-0.641699		255890		-0.00604157		0.795478		0.015		703.689	3.02063	2.18163	180	-0.00567633	0.00543578	497.38	1176.97						0.0351801	1.40721e-08	0.00113338
0.62	37.2		0.01		110.948		1.18973	0.797812	-0.641923		255889		-0.00612376		0.795608		0.015		703.689	3.02063	2.18163	180	-0.00567815	0.00543368	497.381	1176.97						0.0351829	1.40732e-08	0.00110826
0.621667	37.3		0.01		110.953		1.19004	0.797894	-0.642142		255888		-0.00620412		0.795736		0.015		703.689	3.02063	2.18163	180	-0.00567992	0.00543163	497.382	1176.98						0.0351856	1.40742e-08	0.00108364
0.623333	37.4		0.01		110.958		1.19033	0.797973	-0.642356		255887		-0.00628269		0.795861		0.015		703.689	3.02063	2.18163	180	-0.00568165	0.00542963	497.383	1176.98						0.0351883	1.40753e-08	0.0010595
0.625	37.5		0.01		110.962		1.19062	0.798051	-0.642566		255886		-0.0063595		0.795983		0.015		703.689	3.02063	2.18163	180	-0.00568335	0.00542768	497.384	1176.98						0.0351909	1.40763e-08	0.00103585
0.626667	37.6		0.01		110.967		1.1909	0.798126	-0.642771		255885		-0.00643459		0.796102		0.015		703.689	3.02063	2.18163	180	-0.00568501	0.00542578	497.385	1176.99						0.0351934	1.40774e-08	0.00101267
0.628333	37.7		0.01		110.971		1.19117	0.7982	-0.642972		255884		-0.00650799		0.796219		0.015		703.689	3.02063	2.18163	180	-0.00568663	0.00542392	497.386	1176.99						0.0351959	1.40783e-08	0.000989959
0.63	37.8		0.01		110.975		1.19144	0.798272	-0.643169		255883		-0.00657975		0.796333		0.015		703.689	3.02063	2.18163	180	-0.00568822	0.00542211	497.387	1176.99						0.0351983	1.40793e-08	0.000967714
0.631667	37.9		0.01		110.979		1.1917	0.798342	-0.643361		255883		-0.00664988		0.796444		0.015		703.689	3.02063	2.18163	180	-0.00568977	0.00542034	497.388	1177						0.0352006	1.40803e-08	0.000945925
0.633333	38		0.01		110.983		1.19196	0.79841	-0.64355		255882		-0.00671843		0.796553		0.015		703.689	3.02063	2.18163	180	-0.00569128	0.00541862	497.389	1177						0.035203	1.40812e-08	0.000924586
0.635	38.1		0.01		110.987		1.19221	0.798476	-0.643734		255881		-0.00678543		0.796659		0.015		703.689	3.02063	2.18163	180	-0.00569276	0.00541694	497.391	1177						0.0352052	1.40821e-08	0.00090369
0.636667	38.2		0.01		110.991		1.19245	0.798541	-0.643914		255880		-0.00685091		0.796763		0.015		703.689	3.02063	2.18163	180	-0.00569421	0.0054153	497.392	1177.01						0.0352074	1.4083e-08	0.000883231
0.638333	38.3		0.01		110.995		1.19269	0.798604	-0.644091		255879		-0.0069149		0.796865		0.015		703.689	3.02063	2.18163	180	-0.00569563	0.00541371	497.393	1177.01						0.0352096	1.40838e-08	0.0008632
0.64	38.4		0.01		110.999		1.19293	0.798665	-0.644263		255879		-0.00697744		0.796964		0.015		703.689	3.02063	2.18163	180	-0.00569701	0.00541215	497.394	1177.01						0.0352117	1.40847e-08	0.000843593
0.641667	38.5		0.01		111.002		1.19316	0.798725	-0.644432		255878		-0.00703855		0.797061		0.015		703.689	3.02063	2.18163	180	-0.00569836	0.00541063	497.395	1177.01						0.0352138	1.40855e-08	0.000824401
0.643333	38.6		0.01		111.006		1.19338	0.798783	-0.644598		255877		-0.00709827		0.797156		0.015		703.689	3.02063	2.18163	180	-0.00569968	0.00540915	497.396	1177.02						0.0352158	1.40863e-08	0.000805617
0.645	38.7		0.01		111.009		1.1936	0.79884	-0.644759		255876		-0.00715663		0.797249		0.015		703.689	3.02063	2.18163	180	-0.00570098	0.00540771	497.397	1177.02						0.0352177	1.40871e-08	0.000787235
0.646667	38.8		0.01		111.013		1.19381	0.798895	-0.644917		255876		-0.00721365		0.797339		0.015		703.689	3.02063	2.18163	180	-0.00570224	0.00540631	497.399	1177.02						0.0352197	1.40879e-08	0.000769248
0.648333	38.9		0.01		111.016		1.19402	0.79895	-0.645072		255875		-0.00726936		0.797428		0.015		703.689	3.02063	2.18163	180	-0.00570347	0.00540494	497.4	1177.03						0.0352215	1.40886e-08	0.000751649
0.65	39		0.01		111.019		1.19422	0.799002	-0.645223		255874		-0.0073238		0.797514		0.015		703.689	3.02063	2.18163	180	-0.00570468	0.00540361	497.401	1177.03						0.0352234	1.40893e-08	0.00073443
0.651667	39.1		0.01		111.022		1.19442	0.799054	-0.64537		255873		-0.00737699		0.797599		0.015		703.689	3.02063	2.18163	180	-0.00570586	0.00540231	497.402	1177.03						0.0352252	1.40901e-08	0.000717586
0.653333	39.2		0.01		111.025		1.19462	0.799104	-0.645515		255873		-0.00742895		0.797681		0.015		703.689	3.02063	2.18163	180	-0.00570701	0.00540105	497.403	1177.03						0.0352269	1.40908e-08	0.000701108
0.655	39.3		0.01		111.028		1.19481	0.799153	-0.645656		255872		-0.00747972		0.797762		0.015		703.689	3.02063	2.18163	180	-0.00570813	0.00539981	497.405	1177.04						0.0352286	1.40915e-08	0.000684991
0.656667	39.4		0.01		111.031		1.19499	0.7992	-0.645794		255872		-0.00752932		0.797841		0.015		703.689	3.02063	2.18163	180	-0.00570923	0.00539861	497.406	1177.04						0.0352303	1.40921e-08	0.000669227
0.658333	39.5		0.01		111.034		1.19518	0.799247	-0.645929		255871		-0.00757778		0.797918		0.015		703.689	3.02063	2.18163	180	-0.00571031	0.00539745	497.407	1177.04						0.0352319	1.40928e-08	0.00065381
0.66	39.6		0.01		111.037		1.19535	0.799292	-0.646061		255870		-0.00762512		0.797993		0.015		703.689	3.02063	2.18163	180	-0.00571136	0.00539631	497.408	1177.05						0.0352335	1.40934e-08	0.000638733
0.661667	39.7		0.01		111.039		1.19553	0.799336	-0.64619		255870		-0.00767136		0.798066		0.015		703.689	3.02063	2.18163	180	-0.00571238	0.0053952	497.41	1177.05						0.0352351	1.4094e-08	0.00062399
0.663333	39.8		0.01		111.042		1.1957	0.799379	-0.646316		255869		-0.00771654		0.798138		0.015		703.689	3.02063	2.18163	180	-0.00571339	0.00539412	497.411	1177.05						0.0352366	1.40946e-08	0.000609574
0.665	39.9		0.01		111.045		1.19586	0.799421	-0.64644		255869		-0.00776066		0.798208		0.015		703.689	3.02063	2.18163	180	-0.00571437	0.00539308	497.412	1177.05						0.0352381	1.40952e-08	0.000595479
0.666667	40		0.01		111.047		1.19602	0.799462	-0.64656		255868		-0.00780377		0.798277		0.015		703.689	3.02063	2.18163	180	-0.00571532	0.00539206	497.413	1177.06						0.0352396	1.40958e-08	0.000581698
0.668333	40.1		0.01		111.05		1.19618	0.799502	-0.646678		255868		-0.00784588		0.798343		0.015		703.689	3.02063	2.18163	180	-0.00571626	0.00539106	497.415	1177.06						0.035241	1.40964e-08	0.000568225
0.67	40.2		0.01		111.052		1.19633	0.799541	-0.646793		255867		-0.00788701		0.798409		0.015		703.689	3.02063	2.18163	180	-0.00571717	0.0053901	497.416	1177.06						0.0352424	1.40969e-08	0.000555054
0.671667	40.3		0.01		111.055		1.19648	0.799579	-0.646905		255867		-0.00792719		0.798473		0.015		703.689	3.02063	2.18163	180	-0.00571806	0.00538916	497.417	1177.06						0.0352437	1.40975e-08	0.000542179
0.673333	40.4		0.01		111.057		1.19663	0.799616	-0.647015		255866		-0.00796643		0.798535		0.015		703.689	3.02063	2.18163	180	-0.00571893	0.00538824	497.419	1177.07						0.035245	1.4098e-08	0.000529594
0.675	40.5		0.01		111.059		1.19678	0.799653	-0.647122		255866		-0.00800476		0.798596		0.015		703.689	3.02063	2.18163	180	-0.00571978	0.00538735	497.42	1177.07						0.0352463	1.40985e-08	0.000517292
0.676667	40.6		0.01		111.061		1.19692	0.799688	-0.647227		255865		-0.0080422		0.798655		0.015		703.689	3.02063	2.18163	180	-0.00572061	0.00538649	497.421	1177.07						0.0352476	1.4099e-08	0.000505268
0.678333	40.7		0.01		111.063		1.19705	0.799722	-0.64733		255865		-0.00807877		0.798713		0.015		703.689	3.02063	2.18163	180	-0.00572143	0.00538565	497.423	1177.07						0.0352488	1.40995e-08	0.000493517
0.68	40.8		0.01		111.066		1.19719	0.799756	-0.64743		255864		-0.00811449		0.79877		0.015		703.689	3.02063	2.18163	180	-0.00572222	0.00538483	497.424	1177.08						0.03525	1.41e-08	0.000482032
0.681667	40.9		0.01		111.068		1.19732	0.799789	-0.647528		255864		-0.00814937		0.798825		0.015		703.689	3.02063	2.18163	180	-0.00572299	0.00538404	497.425	1177.08						0.0352512	1.41005e-08	0.000470808
0.683333	41		0.01		111.07		1.19744	0.799821	-0.647624		255863		-0.00818344		0.79888		0.015		703.689	3.02063	2.18163	180	-0.00572375	0.00538327	497.427	1177.08						0.0352524	1.41009e-08	0.000459839
0.685	41.1		0.01		111.072		1.19757	0.799852	-0.647717		255863		-0.00821672		0.798932		0.015		703.689	3.02063	2.18163	180	-0.00572449	0.00538252	497.428	1177.08						0.0352535	1.41014e-08	0.00044912
0.686667	41.2		0.01		111.073		1.19769	0.799882	-0.647808		255862		-0.00824922		0.798984		0.015		703.689	3.02063	2.18163	180	-0.00572521	0.00538179	497.429	1177.09						0.0352546	1.41018e-08	0.000438646
0.688333	41.3		0.01		111.075		1.19781	0.799912	-0.647898		255862		-0.00828096		0.799034		0.015		703.689	3.02063	2.18163	180	-0.00572592	0.00538108	497.431	1177.09						0.0352557	1.41023e-08	0.000428411
0.69	41.4		0.01		111.077		1.19793	0.799941	-0.647985		255862		-0.00831196		0.799084		0.015		703.689	3.02063	2.18163	180	-0.00572661	0.00538039	497.432	1177.09						0.0352567	1.41027e-08	0.000418411
0.691667	41.5		0.01		111.079		1.19804	0.799969	-0.64807		255861		-0.00834223		0.799132		0.015		703.689	3.02063	2.18163	180	-0.00572728	0.00537972	497.434	1177.09						0.0352577	1.41031e-08	0.00040864
0.693333	41.6		0.01		111.081		1.19815	0.799997	-0.648153		255861		-0.0083718		0.799179		0.015		703.689	3.02063	2.18163	180	-0.00572794	0.00537908	497.435	1177.1						0.0352587	1.41035e-08	0.000399094
0.695	41.7		0.01		111.082		1.19826	0.800024	-0.648234		255861		-0.00840068		0.799225		0.015		703.689	3.02063	2.18163	180	-0.00572858	0.00537845	497.436	1177.1						0.0352597	1.41039e-08	0.000389766
0.696667	41.8		0.01		111.084		1.19836	0.80005	-0.648314		255860		-0.00842888		0.799269		0.015		703.689	3.02063	2.18163	180	-0.00572921	0.00537784	497.438	1177.1						0.0352607	1.41043e-08	0.000380654
0.698333	41.9		0.01		111.086		1.19847	0.800076	-0.648391		255860		-0.00845642		0.799313		0.015		703.689	3.02063	2.18163	180	-0.00572982	0.00537724	497.439	1177.1						0.0352616	1.41046e-08	0.000371751
0.7	42		0.01		111.087		1.19857	0.800101	-0.648467		255859		-0.00848332		0.799356		0.015		703.689	3.02063	2.18163	180	-0.00573042	0.00537667	497.441	1177.1						0.0352625	1.4105e-08	0.000363054
0.701667	42.1		0.01		111.089		1.19867	0.800126	-0.648541		255859		-0.00850958		0.799398		0.015		703.689	3.02063	2.18163	180	-0.005731	0.00537611	497.442	1177.11						0.0352634	1.41054e-08	0.000354558
0.703333	42.2		0.01		111.09		1.19876	0.800149	-0.648613		255859		-0.00853523		0.799438		0.015		703.689	3.02063	2.18163	180	-0.00573157	0.00537557	497.443	1177.11						0.0352642	1.41057e-08	0.000346258
0.705	42.3		0.01		111.092		1.19886	0.800173	-0.648684		255858		-0.00856028		0.799478		0.015		703.689	3.02063	2.18163	180	-0.00573213	0.00537505	497.445	1177.11						0.0352651	1.4106e-08	0.00033815
0.706667	42.4		0.01		111.093		1.19895	0.800195	-0.648753		255858		-0.00858475		0.799517		0.015		703.689	3.02063	2.18163	180	-0.00573267	0.00537454	497.446	1177.11						0.0352659	1.41064e-08	0.00033023
0.708333	42.5		0.01		111.095		1.19904	0.800218	-0.64882		255858		-0.00860864		0.799555		0.015		703.689	3.02063	2.18163	180	-0.00573321	0.00537405	497.448	1177.12						0.0352667	1.41067e-08	0.000322494
0.71	42.6		0.01		111.096		1.19913	0.800239	-0.648886		255858		-0.00863197		0.799592		0.015		703.689	3.02063	2.18163	180	-0.00573372	0.00537357	497.449	1177.12						0.0352675	1.4107e-08	0.000314937
0.711667	42.7		0.01		111.097		1.19921	0.80026	-0.64895		255857		-0.00865475		0.799628		0.015		703.689	3.02063	2.18163	180	-0.00573423	0.00537311	497.451	1177.12						0.0352683	1.41073e-08	0.000307556
0.713333	42.8		0.01		111.099		1.19929	0.800281	-0.649013		255857		-0.008677		0.799663		0.015		703.689	3.02063	2.18163	180	-0.00573473	0.00537266	497.452	1177.12						0.035269	1.41076e-08	0.000300346
0.715	42.9		0.01		111.1		1.19938	0.800301	-0.649074		255857		-0.00869873		0.799698		0.015		703.689	3.02063	2.18163	180	-0.00573521	0.00537223	497.453	1177.12						0.0352698	1.41079e-08	0.000293304
0.716667	43		0.01		111.101		1.19946	0.800321	-0.649134		255856		-0.00871994		0.799732		0.015		703.689	3.02063	2.18163	180	-0.00573568	0.00537181	497.455	1177.13						0.0352705	1.41082e-08	0.000286426
0.718333	43.1		0.01		111.102		1.19953	0.80034	-0.649193		255856		-0.00874066		0.799765		0.015		703.689	3.02063	2.18163	180	-0.00573614	0.00537141	497.456	1177.13						0.0352712	1.41085e-08	0.000279709
0.72	43.2		0.01		111.104		1.19961	0.800359	-0.64925		255856		-0.0087609		0.799797		0.015		703.689	3.02063	2.18163	180	-0.00573659	0.00537101	497.458	1177.13						0.0352719	1.41087e-08	0.000273148
0.721667	43.3		0.01		111.105		1.19968	0.800377	-0.649306		255856		-0.00878065		0.799828		0.015		703.689	3.02063	2.18163	180	-0.00573703	0.00537063	497.459	1177.13						0.0352725	1.4109e-08	0.000266741
0.723333	43.4		0.01		111.106		1.19975	0.800395	-0.64936		255855		-0.00879995		0.799859		0.015		703.689	3.02063	2.18163	180	-0.00573746	0.00537027	497.461	1177.13						0.0352732	1.41093e-08	0.000260483
0.725	43.5		0.01		111.107		1.19983	0.800412	-0.649413		255855		-0.00881879		0.799889		0.015		703.689	3.02063	2.18163	180	-0.00573788	0.00536991	497.462	1177.14						0.0352738	1.41095e-08	0.000254371
0.726667	43.6		0.01		111.108		1.19989	0.800429	-0.649465		255855		-0.00883719		0.799918		0.015		703.689	3.02063	2.18163	180	-0.00573829	0.00536957	497.464	1177.14						0.0352744	1.41098e-08	0.000248402
0.728333	43.7		0.01		111.109		1.19996	0.800446	-0.649516		255855		-0.00885516		0.799946		0.015		703.689	3.02063	2.18163	180	-0.00573869	0.00536924	497.465	1177.14						0.035275	1.411e-08	0.000242573
0.73	43.8		0.01		111.11		1.20003	0.800462	-0.649566		255854		-0.0088727		0.799974		0.015		703.689	3.02063	2.18163	180	-0.00573908	0.00536893	497.467	1177.14						0.0352756	1.41103e-08	0.00023688
0.731667	43.9		0.01		111.111		1.20009	0.800478	-0.649614		255854		-0.00888984		0.800002		0.015		703.689	3.02063	2.18163	180	-0.00573946	0.00536862	497.468	1177.14						0.0352762	1.41105e-08	0.000231321
0.733333	44		0.01		111.112		1.20015	0.800493	-0.649662		255854		-0.00890657		0.800028		0.015		703.689	3.02063	2.18163	180	-0.00573984	0.00536832	497.47	1177.15						0.0352768	1.41107e-08	0.000225892
0.735	44.1		0.01		111.113		1.20022	0.800508	-0.649708		255854		-0.00892291		0.800054		0.015		703.689	3.02063	2.18163	180	-0.0057402	0.00536804	497.471	1177.15						0.0352773	1.41109e-08	0.000220591
0.736667	44.2		0.01		111.114		1.20028	0.800523	-0.649753		255854		-0.00893886		0.800079		0.015		703.689	3.02063	2.18163	180	-0.00574056	0.00536776	497.473	1177.15						0.0352779	1.41111e-08	0.000215414
0.738333	44.3		0.01		111.115		1.20033	0.800537	-0.649797		255853		-0.00895445		0.800104		0.015		703.689	3.02063	2.18163	180	-0.0057409	0.0053675	497.474	1177.15						0.0352784	1.41114e-08	0.000210358
0.74	44.4		0.01		111.116		1.20039	0.800551	-0.64984		255853		-0.00896966		0.800128		0.015		703.689	3.02063	2.18163	180	-0.00574124	0.00536724	497.476	1177.15						0.0352789	1.41116e-08	0.000205422
0.741667	44.5		0.01		111.117		1.20045	0.800565	-0.649882		255853		-0.00898452		0.800152		0.015		703.689	3.02063	2.18163	180	-0.00574157	0.005367	497.477	1177.16						0.0352794	1.41118e-08	0.000200601
0.743333	44.6		0.01		111.118		1.2005	0.800578	-0.649923		255853		-0.00899903		0.800175		0.015		703.689	3.02063	2.18163	180	-0.0057419	0.00536676	497.479	1177.16						0.0352799	1.4112e-08	0.000195894
0.745	44.7		0.01		111.118		1.20055	0.800591	-0.649963		255853		-0.0090132		0.800197		0.015		703.689	3.02063	2.18163	180	-0.00574221	0.00536654	497.48	1177.16						0.0352804	1.41121e-08	0.000191297
0.746667	44.8		0.01		111.119		1.20061	0.800604	-0.650002		255853		-0.00902703		0.800219		0.015		703.689	3.02063	2.18163	180	-0.00574252	0.00536632	497.482	1177.16						0.0352808	1.41123e-08	0.000186809
0.748333	44.9		0.01		111.12		1.20066	0.800617	-0.65004		255852		-0.00904054		0.800241		0.015		703.689	3.02063	2.18163	180	-0.00574282	0.00536611	497.483	1177.16						0.0352813	1.41125e-08	0.000182426
0.75	45		0.01		111.121		1.20071	0.800629	-0.650078		255852		-0.00905374		0.800262		0.015		703.689	3.02063	2.18163	180	-0.00574312	0.00536591	497.485	1177.17						0.0352817	1.41127e-08	0.000178147
0.751667	45.1		0.01		111.122		1.20075	0.800641	-0.650114		255852		-0.00906662		0.800282		0.015		703.689	3.02063	2.18163	180	-0.0057434	0.00536572	497.486	1177.17						0.0352822	1.41129e-08	0.000173968
0.753333	45.2		0.01		111.122		1.2008	0.800652	-0.65015		255852		-0.00907921		0.800302		0.015		703.689	3.02063	2.18163	180	-0.00574368	0.00536554	497.488	1177.17						0.0352826	1.4113e-08	0.000169888
0.755	45.3		0.01		111.123		1.20085	0.800664	-0.650184		255852		-0.00909149		0.800322		0.015		703.689	3.02063	2.18163	180	-0.00574396	0.00536537	497.489	1177.17						0.035283	1.41132e-08	0.000165904
0.756667	45.4		0.01		111.124		1.20089	0.800675	-0.650218		255852		-0.00910349		0.800341		0.015		703.689	3.02063	2.18163	180	-0.00574422	0.0053652	497.491	1177.17						0.0352834	1.41134e-08	0.000162014
0.758333	45.5		0.01		111.124		1.20094	0.800685	-0.650252		255851		-0.00911521		0.800359		0.015		703.689	3.02063	2.18163	180	-0.00574449	0.00536504	497.492	1177.18						0.0352838	1.41135e-08	0.000158216
0.76	45.6		0.01		111.125		1.20098	0.800696	-0.650284		255851		-0.00912665		0.800378		0.015		703.689	3.02063	2.18163	180	-0.00574474	0.00536489	497.494	1177.18						0.0352842	1.41137e-08	0.000154508
0.761667	45.7		0.01		111.126		1.20102	0.800706	-0.650316		255851		-0.00913783		0.800395		0.015		703.689	3.02063	2.18163	180	-0.00574499	0.00536474	497.495	1177.18						0.0352846	1.41138e-08	0.000150887
0.763333	45.8		0.01		111.126		1.20106	0.800716	-0.650346		255851		-0.00914874		0.800413		0.015		703.689	3.02063	2.18163	180	-0.00574523	0.00536461	497.497	1177.18						0.0352849	1.4114e-08	0.000147352
0.765	45.9		0.01		111.127		1.2011	0.800726	-0.650377		255851		-0.0091594		0.80043		0.015		703.689	3.02063	2.18163	180	-0.00574547	0.00536448	497.498	1177.18						0.0352853	1.41141e-08	0.0001439
0.766667	46		0.01		111.128		1.20114	0.800736	-0.650406		255851		-0.00916981		0.800446		0.015		703.689	3.02063	2.18163	180	-0.0057457	0.00536435	497.5	1177.18						0.0352857	1.41143e-08	0.00014053
0.768333	46.1		0.01		111.128		1.20118	0.800745	-0.650435		255851		-0.00917997		0.800462		0.015		703.689	3.02063	2.18163	180	-0.00574593	0.00536424	497.501	1177.19						0.035286	1.41144e-08	0.000137239
0.77	46.2		0.01		111.129		1.20122	0.800754	-0.650463		255850		-0.0091899		0.800478		0.015		703.689	3.02063	2.18163	180	-0.00574615	0.00536413	497.503	1177.19						0.0352863	1.41145e-08	0.000134027
0.771667	46.3		0.01		111.129		1.20125	0.800763	-0.65049		255850		-0.00919959		0.800493		0.015		703.689	3.02063	2.18163	180	-0.00574637	0.00536402	497.504	1177.19						0.0352867	1.41147e-08	0.00013089
0.773333	46.4		0.01		111.13		1.20129	0.800772	-0.650517		255850		-0.00920906		0.800509		0.015		703.689	3.02063	2.18163	180	-0.00574658	0.00536393	497.506	1177.19						0.035287	1.41148e-08	0.000127828
0.775	46.5		0.01		111.13		1.20132	0.80078	-0.650543		255850		-0.0092183		0.800523		0.015		703.689	3.02063	2.18163	180	-0.00574678	0.00536384	497.507	1177.19						0.0352873	1.41149e-08	0.000124838
0.776667	46.6		0.01		111.131		1.20136	0.800789	-0.650569		255850		-0.00922733		0.800538		0.015		703.689	3.02063	2.18163	180	-0.00574699	0.00536375	497.509	1177.2						0.0352876	1.4115e-08	0.000121918
0.778333	46.7		0.01		111.132		1.20139	0.800797	-0.650594		255850		-0.00923615		0.800552		0.015		703.689	3.02063	2.18163	180	-0.00574718	0.00536367	497.51	1177.2						0.0352879	1.41152e-08	0.000119068
0.78	46.8		0.01		111.132		1.20142	0.800805	-0.650618		255850		-0.00924476		0.800565		0.015		703.689	3.02063	2.18163	180	-0.00574737	0.0053636	497.512	1177.2						0.0352882	1.41153e-08	0.000116286
0.781667	46.9		0.01		111.133		1.20145	0.800813	-0.650642		255850		-0.00925317		0.800579		0.015		703.689	3.02063	2.18163	180	-0.00574756	0.00536353	497.513	1177.2						0.0352885	1.41154e-08	0.000113569
0.783333	47		0.01		111.133		1.20149	0.80082	-0.650665		255850		-0.00926139		0.800592		0.015		703.689	3.02063	2.18163	180	-0.00574774	0.00536346	497.515	1177.2						0.0352888	1.41155e-08	0.000110917
0.785	47.1		0.01		111.133		1.20152	0.800828	-0.650688		255849		-0.00926941		0.800604		0.015		703.689	3.02063	2.18163	180	-0.00574792	0.0053634	497.517	1177.2						0.035289	1.41156e-08	0.000108327
0.786667	47.2		0.01		111.134		1.20154	0.800835	-0.65071		255849		-0.00927725		0.800617		0.015		703.689	3.02063	2.18163	180	-0.0057481	0.00536335	497.518	1177.21						0.0352893	1.41157e-08	0.000105799
0.788333	47.3		0.01		111.134		1.20157	0.800842	-0.650732		255849		-0.0092849		0.800629		0.015		703.689	3.02063	2.18163	180	-0.00574827	0.0053633	497.52	1177.21						0.0352895	1.41158e-08	0.000103331
0.79	47.4		0.01		111.135		1.2016	0.800849	-0.650753		255849		-0.00929237		0.800641		0.015		703.689	3.02063	2.18163	180	-0.00574844	0.00536326	497.521	1177.21						0.0352898	1.41159e-08	0.000100922
0.791667	47.5		0.01		111.135		1.20163	0.800855	-0.650773		255849		-0.00929967		0.800652		0.015		703.689	3.02063	2.18163	180	-0.0057486	0.00536322	497.523	1177.21						0.03529	1.4116e-08	9.85691e-05
0.793333	47.6		0.01		111.136		1.20166	0.800862	-0.650793		255849		-0.0093068		0.800664		0.015		703.689	3.02063	2.18163	180	-0.00574876	0.00536319	497.524	1177.21						0.0352903	1.41161e-08	9.62724e-05
0.795	47.7		0.01		111.136		1.20168	0.800868	-0.650813		255849		-0.00931376		0.800675		0.015		703.689	3.02063	2.18163	180	-0.00574891	0.00536316	497.526	1177.21						0.0352905	1.41162e-08	9.40302e-05
0.796667	47.8		0.01		111.137		1.20171	0.800875	-0.650832		255849		-0.00932057		0.800686		0.015		703.689	3.02063	2.18163	180	-0.00574906	0.00536313	497.527	1177.22						0.0352907	1.41163e-08	9.18413e-05
0.798333	47.9		0.01		111.137		1.20173	0.800881	-0.650851		255849		-0.00932721		0.800696		0.015		703.689	3.02063	2.18163	180	-0.00574921	0.00536311	497.529	1177.22						0.035291	1.41164e-08	8.97042e-05
0.8	48		0.01		111.137		1.20176	0.800887	-0.65087		255849		-0.0093337		0.800706		0.015		703.689	3.02063	2.18163	180	-0.00574936	0.0053631	497.53	1177.22						0.0352912	1.41165e-08	8.76179e-05
0.801667	48.1		0.01		111.138		1.20178	0.800893	-0.650887		255848		-0.00934004		0.800717		0.015		703.689	3.02063	2.18163	180	-0.0057495	0.00536308	497.532	1177.22						0.0352914	1.41166e-08	8.55811e-05
0.803333	48.2		0.01		111.138		1.2018	0.800898	-0.650905		255848		-0.00934623		0.800726		0.015		703.689	3.02063	2.18163	180	-0.00574964	0.00536307	497.534	1177.22						0.0352916	1.41166e-08	8.35927e-05
0.805	48.3		0.01		111.138		1.20183	0.800904	-0.650922		255848		-0.00935227		0.800736		0.015		703.689	3.02063	2.18163	180	-0.00574977	0.00536307	497.535	1177.23						0.0352918	1.41167e-08	8.16514e-05
0.806667	48.4		0.01		111.139		1.20185	0.800909	-0.650939		255848		-0.00935818		0.800745		0.015		703.689	3.02063	2.18163	180	-0.0057499	0.00536307	497.537	1177.23						0.035292	1.41168e-08	7.97563e-05
0.808333	48.5		0.01		111.139		1.20187	0.800915	-0.650955		255848		-0.00936395		0.800755		0.015		703.689	3.02063	2.18163	180	-0.00575003	0.00536307	497.538	1177.23						0.0352922	1.41169e-08	7.79062e-05
0.81	48.6		0.01		111.139		1.20189	0.80092	-0.650971		255848		-0.00936958		0.800763		0.015		703.689	3.02063	2.18163	180	-0.00575016	0.00536308	497.54	1177.23						0.0352924	1.4117e-08	7.61e-05
0.811667	48.7		0.01		111.14		1.20191	0.800925	-0.650986		255848		-0.00937509		0.800772		0.015		703.689	3.02063	2.18163	180	-0.00575028	0.00536309	497.541	1177.23						0.0352926	1.4117e-08	7.43368e-05
0.813333	48.8		0.01		111.14		1.20193	0.80093	-0.651002		255848		-0.00938047		0.800781		0.015		703.689	3.02063	2.18163	180	-0.0057504	0.0053631	497.543	1177.23						0.0352928	1.41171e-08	7.26154e-05
0.815	48.9		0.01		111.14		1.20195	0.800935	-0.651016		255848		-0.00938572		0.800789		0.015		703.689	3.02063	2.18163	180	-0.00575052	0.00536312	497.544	1177.24						0.0352929	1.41172e-08	7.09349e-05
0.816667	49		0.01		111.141		1.20197	0.80094	-0.651031		255848		-0.00939085		0.800797		0.015		703.689	3.02063	2.18163	180	-0.00575063	0.00536314	497.546	1177.24						0.0352931	1.41172e-08	6.92944e-05
0.818333	49.1		0.01		111.141		1.20199	0.800944	-0.651045		255848		-0.00939586		0.800805		0.015		703.689	3.02063	2.18163	180	-0.00575074	0.00536316	497.547	1177.24						0.0352933	1.41173e-08	6.76928e-05
0.82	49.2		0.01		111.141		1.20201	0.800949	-0.651059		255848		-0.00940076		0.800813		0.015		703.689	3.02063	2.18163	180	-0.00575085	0.00536319	497.549	1177.24						0.0352935	1.41174e-08	6.61293e-05
0.821667	49.3		0.01		111.142		1.20203	0.800953	-0.651072		255848		-0.00940554		0.800821		0.015		703.689	3.02063	2.18163	180	-0.00575096	0.00536322	497.551	1177.24						0.0352936	1.41174e-08	6.4603e-05
0.823333	49.4		0.01		111.142		1.20204	0.800958	-0.651086		255848		-0.00941022		0.800828		0.015		703.689	3.02063	2.18163	180	-0.00575106	0.00536325	497.552	1177.24						0.0352938	1.41175e-08	6.3113e-05
0.825	49.5		0.01		111.142		1.20206	0.800962	-0.651099		255848		-0.00941478		0.800835		0.015		703.689	3.02063	2.18163	180	-0.00575117	0.00536329	497.554	1177.25						0.0352939	1.41176e-08	6.16584e-05
0.826667	49.6		0.01		111.142		1.20208	0.800966	-0.651111		255847		-0.00941925		0.800842		0.015		703.689	3.02063	2.18163	180	-0.00575127	0.00536332	497.555	1177.25						0.0352941	1.41176e-08	6.02383e-05
0.828333	49.7		0.01		111.143		1.20209	0.80097	-0.651123		255847		-0.0094236		0.800849		0.015		703.689	3.02063	2.18163	180	-0.00575136	0.00536336	497.557	1177.25						0.0352942	1.41177e-08	5.88521e-05
0.83	49.8		0.01		111.143		1.20211	0.800974	-0.651135		255847		-0.00942786		0.800856		0.015		703.689	3.02063	2.18163	180	-0.00575146	0.00536341	497.558	1177.25						0.0352944	1.41177e-08	5.74988e-05
0.831667	49.9		0.01		111.143		1.20213	0.800978	-0.651147		255847		-0.00943202		0.800863		0.015		703.689	3.02063	2.18163	180	-0.00575155	0.00536345	497.56	1177.25						0.0352945	1.41178e-08	5.61777e-05
0.833333	50		0.01		111.143		1.20214	0.800982	-0.651159		255847		-0.00943609		0.800869		0.015		703.689	3.02063	2.18163	180	-0.00575164	0.0053635	497.561	1177.25						0.0352946	1.41179e-08	5.4888e-05
0.835	50.1		0.01		111.144		1.20216	0.800986	-0.65117		255847		-0.00944006		0.800875		0.015		703.689	3.02063	2.18163	180	-0.00575173	0.00536355	497.563	1177.26						0.0352948	1.41179e-08	5.3629e-05
0.836667	50.2		0.01		111.144		1.20217	0.800989	-0.651181		255847		-0.00944394		0.800882		0.015		703.689	3.02063	2.18163	180	-0.00575182	0.00536361	497.565	1177.26						0.0352949	1.4118e-08	5.23999e-05
0.838333	50.3		0.01		111.144		1.20218	0.800993	-0.651191		255847		-0.00944773		0.800888		0.015		703.689	3.02063	2.18163	180	-0.0057519	0.00536366	497.566	1177.26						0.035295	1.4118e-08	5.12001e-05
0.84	50.4		0.01		111.144		1.2022	0.800996	-0.651202		255847		-0.00945143		0.800893		0.015		703.689	3.02063	2.18163	180	-0.00575198	0.00536372	497.568	1177.26						0.0352952	1.41181e-08	5.00288e-05
0.841667	50.5		0.01		111.144		1.20221	0.801	-0.651212		255847		-0.00945505		0.800899		0.015		703.689	3.02063	2.18163	180	-0.00575206	0.00536378	497.569	1177.26						0.0352953	1.41181e-08	4.88854e-05
0.843333	50.6		0.01		111.145		1.20222	0.801003	-0.651222		255847		-0.00945859		0.800905		0.015		703.689	3.02063	2.18163	180	-0.00575214	0.00536385	497.571	1177.26						0.0352954	1.41182e-08	4.77691e-05
0.845	50.7		0.01		111.145		1.20224	0.801006	-0.651232		255847		-0.00946205		0.80091		0.015		703.689	3.02063	2.18163	180	-0.00575222	0.00536391	497.572	1177.27						0.0352955	1.41182e-08	4.66795e-05
0.846667	50.8		0.01		111.145		1.20225	0.801009	-0.651241		255847		-0.00946543		0.800916		0.015		703.689	3.02063	2.18163	180	-0.0057523	0.00536398	497.574	1177.27						0.0352956	1.41183e-08	4.56157e-05
0.848333	50.9		0.01		111.145		1.20226	0.801012	-0.651251		255847		-0.00946873		0.800921		0.015		703.689	3.02063	2.18163	180	-0.00575237	0.00536405	497.575	1177.27						0.0352958	1.41183e-08	4.45773e-05
0.85	51		0.01		111.145		1.20227	0.801015	-0.65126		255847		-0.00947195		0.800926		0.015		703.689	3.02063	2.18163	180	-0.00575244	0.00536412	497.577	1177.27						0.0352959	1.41183e-08	4.35636e-05
0.851667	51.1		0.01		111.146		1.20229	0.801018	-0.651268		255847		-0.00947511		0.800931		0.015		703.689	3.02063	2.18163	180	-0.00575251	0.00536419	497.578	1177.27						0.035296	1.41184e-08	4.2574e-05
0.853333	51.2		0.01		111.146		1.2023	0.801021	-0.651277		255847		-0.00947819		0.800936		0.015		703.689	3.02063	2.18163	180	-0.00575258	0.00536427	497.58	1177.27						0.0352961	1.41184e-08	4.1608e-05
0.855	51.3		0.01		111.146		1.20231	0.801024	-0.651286		255847		-0.0094812		0.800941		0.015		703.689	3.02063	2.18163	180	-0.00575265	0.00536434	497.582	1177.28						0.0352962	1.41185e-08	4.0665e-05
0.856667	51.4		0.01		111.146		1.20232	0.801027	-0.651294		255847		-0.00948414		0.800945		0.015		703.689	3.02063	2.18163	180	-0.00575271	0.00536442	497.583	1177.28						0.0352963	1.41185e-08	3.97444e-05
0.858333	51.5		0.01		111.146		1.20233	0.801029	-0.651302		255847		-0.00948702		0.80095		0.015		703.689	3.02063	2.18163	180	-0.00575278	0.0053645	497.585	1177.28						0.0352964	1.41185e-08	3.88457e-05
0.86	51.6		0.01		111.146		1.20234	0.801032	-0.65131		255847		-0.00948983		0.800954		0.015		703.689	3.02063	2.18163	180	-0.00575284	0.00536459	497.586	1177.28						0.0352965	1.41186e-08	3.79684e-05
0.861667	51.7		0.01		111.147		1.20235	0.801035	-0.651318		255847		-0.00949258		0.800959		0.015		703.689	3.02063	2.18163	180	-0.0057529	0.00536467	497.588	1177.28						0.0352966	1.41186e-08	3.7112e-05
0.863333	51.8		0.01		111.147		1.20236	0.801037	-0.651325		255847		-0.00949526		0.800963		0.015		703.689	3.02063	2.18163	180	-0.00575296	0.00536476	497.589	1177.28						0.0352966	1.41187e-08	3.62759e-05
0.865	51.9		0.01		111.147		1.20237	0.80104	-0.651332		255846		-0.00949789		0.800967		0.015		703.689	3.02063	2.18163	180	-0.00575302	0.00536484	497.591	1177.29						0.0352967	1.41187e-08	3.54598e-05
0.866667	52		0.01		111.147		1.20238	0.801042	-0.65134		255846		-0.00950046		0.800971		0.015		703.689	3.02063	2.18163	180	-0.00575308	0.00536493	497.592	1177.29						0.0352968	1.41187e-08	3.46631e-05
0.868333	52.1		0.01		111.147		1.20239	0.801045	-0.651347		255846		-0.00950297		0.800975		0.015		703.689	3.02063	2.18163	180	-0.00575313	0.00536502	497.594	1177.29						0.0352969	1.41188e-08	3.38854e-05
0.87	52.2		0.01		111.147		1.2024	0.801047	-0.651354		255846		-0.00950542		0.800979		0.015		703.689	3.02063	2.18163	180	-0.00575319	0.00536511	497.596	1177.29						0.035297	1.41188e-08	3.31262e-05
0.871667	52.3		0.01		111.148		1.20241	0.801049	-0.65136		255846		-0.00950782		0.800983		0.015		703.689	3.02063	2.18163	180	-0.00575324	0.00536521	497.597	1177.29						0.0352971	1.41188e-08	3.2385e-05
0.873333	52.4		0.01		111.148		1.20242	0.801051	-0.651367		255846		-0.00951016		0.800987		0.015		703.689	3.02063	2.18163	180	-0.00575329	0.0053653	497.599	1177.29						0.0352971	1.41189e-08	3.16615e-05
0.875	52.5		0.01		111.148		1.20243	0.801054	-0.651373		255846		-0.00951245		0.80099		0.015		703.689	3.02063	2.18163	180	-0.00575334	0.0053654	497.6	1177.3						0.0352972	1.41189e-08	3.09553e-05
0.876667	52.6		0.01		111.148		1.20244	0.801056	-0.65138		255846		-0.00951469		0.800994		0.015		703.689	3.02063	2.18163	180	-0.00575339	0.00536549	497.602	1177.3						0.0352973	1.41189e-08	3.02658e-05
0.878333	52.7		0.01		111.148		1.20244	0.801058	-0.651386		255846		-0.00951689		0.800997		0.015		703.689	3.02063	2.18163	180	-0.00575344	0.00536559	497.603	1177.3						0.0352974	1.4119e-08	2.95928e-05
0.88	52.8		0.01		111.148		1.20245	0.80106	-0.651392		255846		-0.00951903		0.801001		0.015		703.689	3.02063	2.18163	180	-0.00575349	0.00536569	497.605	1177.3						0.0352974	1.4119e-08	2.89357e-05
0.881667	52.9		0.01		111.148		1.20246	0.801062	-0.651398		255846		-0.00952112		0.801004		0.015		703.689	3.02063	2.18163	180	-0.00575354	0.00536579	497.606	1177.3						0.0352975	1.4119e-08	2.82944e-05
0.883333	53		0.01		111.148		1.20247	0.801064	-0.651403		255846		-0.00952317		0.801007		0.015		703.689	3.02063	2.18163	180	-0.00575358	0.0053659	497.608	1177.3						0.0352976	1.4119e-08	2.76682e-05
0.885	53.1		0.01		111.149		1.20247	0.801066	-0.651409		255846		-0.00952518		0.801011		0.015		703.689	3.02063	2.18163	180	-0.00575363	0.005366	497.61	1177.31						0.0352977	1.41191e-08	2.7057e-05
0.886667	53.2		0.01		111.149		1.20248	0.801068	-0.651414		255846		-0.00952714		0.801014		0.015		703.689	3.02063	2.18163	180	-0.00575367	0.0053661	497.611	1177.31						0.0352977	1.41191e-08	2.64604e-05
0.888333	53.3		0.01		111.149		1.20249	0.801069	-0.65142		255846		-0.00952905		0.801017		0.015		703.689	3.02063	2.18163	180	-0.00575372	0.00536621	497.613	1177.31						0.0352978	1.41191e-08	2.5878e-05
0.89	53.4		0.01		111.149		1.2025	0.801071	-0.651425		255846		-0.00953093		0.80102		0.015		703.689	3.02063	2.18163	180	-0.00575376	0.00536632	497.614	1177.31						0.0352979	1.41191e-08	2.53094e-05
0.891667	53.5		0.01		111.149		1.2025	0.801073	-0.65143		255846		-0.00953276		0.801023		0.015		703.689	3.02063	2.18163	180	-0.0057538	0.00536643	497.616	1177.31						0.0352979	1.41192e-08	2.47543e-05
0.893333	53.6		0.01		111.149		1.20251	0.801075	-0.651435		255846		-0.00953455		0.801025		0.015		703.689	3.02063	2.18163	180	-0.00575384	0.00536653	497.617	1177.31						0.035298	1.41192e-08	2.42125e-05
0.895	53.7		0.01		111.149		1.20252	0.801076	-0.65144		255846		-0.00953631		0.801028		0.015		703.689	3.02063	2.18163	180	-0.00575388	0.00536664	497.619	1177.31						0.035298	1.41192e-08	2.36836e-05
0.896667	53.8		0.01		111.149		1.20252	0.801078	-0.651445		255846		-0.00953802		0.801031		0.015		703.689	3.02063	2.18163	180	-0.00575392	0.00536676	497.62	1177.32						0.0352981	1.41192e-08	2.31673e-05
0.898333	53.9		0.01		111.149		1.20253	0.80108	-0.651449		255846		-0.0095397		0.801034		0.015		703.689	3.02063	2.18163	180	-0.00575395	0.00536687	497.622	1177.32						0.0352981	1.41193e-08	2.26632e-05
0.9	54		0.01		111.149		1.20254	0.801081	-0.651454		255846		-0.00954134		0.801036		0.015		703.689	3.02063	2.18163	180	-0.00575399	0.00536698	497.623	1177.32						0.0352982	1.41193e-08	2.21712e-05
0.901667	54.1		0.01		111.15		1.20254	0.801083	-0.651458		255846		-0.00954295		0.801039		0.015		703.689	3.02063	2.18163	180	-0.00575403	0.00536709	497.625	1177.32						0.0352983	1.41193e-08	2.16909e-05
0.903333	54.2		0.01		111.15		1.20255	0.801084	-0.651463		255846		-0.00954452		0.801041		0.015		703.689	3.02063	2.18163	180	-0.00575406	0.00536721	497.627	1177.32						0.0352983	1.41193e-08	2.1222e-05
0.905	54.3		0.01		111.15		1.20255	0.801086	-0.651467		255846		-0.00954606		0.801044		0.015		703.689	3.02063	2.18163	180	-0.00575409	0.00536732	497.628	1177.32						0.0352984	1.41193e-08	2.07642e-05
0.906667	54.4		0.01		111.15		1.20256	0.801087	-0.651471		255846		-0.00954756		0.801046		0.015		703.689	3.02063	2.18163	180	-0.00575413	0.00536744	497.63	1177.33						0.0352984	1.41194e-08	2.03174e-05
0.908333	54.5		0.01		111.15		1.20256	0.801089	-0.651475		255846		-0.00954903		0.801048		0.015		703.689	3.02063	2.18163	180	-0.00575416	0.00536756	497.631	1177.33						0.0352985	1.41194e-08	1.98812e-05
0.91	54.6		0.01		111.15		1.20257	0.80109	-0.651479		255846		-0.00955047		0.801051		0.015		703.689	3.02063	2.18163	180	-0.00575419	0.00536768	497.633	1177.33						0.0352985	1.41194e-08	1.94554e-05
0.911667	54.7		0.01		111.15		1.20257	0.801092	-0.651483		255846		-0.00955188		0.801053		0.015		703.689	3.02063	2.18163	180	-0.00575422	0.0053678	497.634	1177.33						0.0352986	1.41194e-08	1.90397e-05
0.913333	54.8		0.01		111.15		1.20258	0.801093	-0.651487		255846		-0.00955326		0.801055		0.015		703.689	3.02063	2.18163	180	-0.00575426	0.00536792	497.636	1177.33						0.0352986	1.41194e-08	1.8634e-05
0.915	54.9		0.01		111.15		1.20259	0.801094	-0.651491		255846		-0.00955461		0.801057		0.015		703.689	3.02063	2.18163	180	-0.00575429	0.00536804	497.637	1177.33						0.0352987	1.41195e-08	1.82378e-05
0.916667	55		0.01		111.15		1.20259	0.801095	-0.651494		255846		-0.00955594		0.801059		0.015		703.689	3.02063	2.18163	180	-0.00575432	0.00536816	497.639	1177.34						0.0352987	1.41195e-08	1.78512e-05
0.918333	55.1		0.01		111.15		1.20259	0.801097	-0.651498		255846		-0.00955723		0.801061		0.015		703.689	3.02063	2.18163	180	-0.00575434	0.00536828	497.64	1177.34						0.0352987	1.41195e-08	1.74737e-05
0.92	55.2		0.01		111.15		1.2026	0.801098	-0.651502		255846		-0.0095585		0.801063		0.015		703.689	3.02063	2.18163	180	-0.00575437	0.0053684	497.642	1177.34						0.0352988	1.41195e-08	1.71052e-05
0.921667	55.3		0.01		111.151		1.2026	0.801099	-0.651505		255846		-0.00955974		0.801065		0.015		703.689	3.02063	2.18163	180	-0.0057544	0.00536852	497.644	1177.34						0.0352988	1.41195e-08	1.67454e-05
0.923333	55.4		0.01		111.151		1.20261	0.8011	-0.651508		255846		-0.00956095		0.801067		0.015		703.689	3.02063	2.18163	180	-0.00575443	0.00536865	497.645	1177.34						0.0352989	1.41195e-08	1.63943e-05
0.925	55.5		0.01		111.151		1.20261	0.801102	-0.651512		255846		-0.00956214		0.801069		0.015		703.689	3.02063	2.18163	180	-0.00575445	0.00536877	497.647	1177.34						0.0352989	1.41196e-08	1.60515e-05
0.926667	55.6		0.01		111.151		1.20262	0.801103	-0.651515		255846		-0.0095633		0.801071		0.015		703.689	3.02063	2.18163	180	-0.00575448	0.0053689	497.648	1177.34						0.0352989	1.41196e-08	1.57168e-05
0.928333	55.7		0.01		111.151		1.20262	0.801104	-0.651518		255846		-0.00956444		0.801073		0.015		703.689	3.02063	2.18163	180	-0.00575451	0.00536902	497.65	1177.35						0.035299	1.41196e-08	1.53901e-05
0.93	55.8		0.01		111.151		1.20263	0.801105	-0.651521		255846		-0.00956556		0.801075		0.015		703.689	3.02063	2.18163	180	-0.00575453	0.00536915	497.651	1177.35						0.035299	1.41196e-08	1.50712e-05
0.931667	55.9		0.01		111.151		1.20263	0.801106	-0.651524		255846		-0.00956665		0.801076		0.015		703.689	3.02063	2.18163	180	-0.00575455	0.00536928	497.653	1177.35						0.0352991	1.41196e-08	1.47599e-05
0.933333	56		0.01		111.151		1.20263	0.801107	-0.651527		255846		-0.00956772		0.801078		0.015		703.689	3.02063	2.18163	180	-0.00575458	0.0053694	497.654	1177.35						0.0352991	1.41196e-08	1.4456e-05
0.935	56.1		0.01		111.151		1.20264	0.801108	-0.65153		255846		-0.00956877		0.80108		0.015		703.689	3.02063	2.18163	180	-0.0057546	0.00536953	497.656	1177.35						0.0352991	1.41197e-08	1.41593e-05
0.936667	56.2		0.01		111.151		1.20264	0.801109	-0.651533		255846		-0.0095698		0.801081		0.015		703.689	3.02063	2.18163	180	-0.00575462	0.00536966	497.657	1177.35						0.0352992	1.41197e-08	1.38697e-05
0.938333	56.3		0.01		111.151		1.20265	0.80111	-0.651535		255846		-0.0095708		0.801083		0.015		703.689	3.02063	2.18163	180	-0.00575465	0.00536979	497.659	1177.36						0.0352992	1.41197e-08	1.35869e-05
0.94	56.4		0.01		111.151		1.20265	0.801111	-0.651538		255846		-0.00957179		0.801085		0.015		703.689	3.02063	2.18163	180	-0.00575467	0.00536992	497.661	1177.36						0.0352992	1.41197e-08	1.33109e-05
0.941667	56.5		0.01		111.151		1.20265	0.801112	-0.651541		255846		-0.00957275		0.801086		0.015		703.689	3.02063	2.18163	180	-0.00575469	0.00537005	497.662	1177.36						0.0352993	1.41197e-08	1.30415e-05
0.943333	56.6		0.01		111.151		1.20266	0.801113	-0.651543		255846		-0.0095737		0.801088		0.015		703.689	3.02063	2.18163	180	-0.00575471	0.00537018	497.664	1177.36						0.0352993	1.41197e-08	1.27785e-05
0.945	56.7		0.01		111.151		1.20266	0.801114	-0.651546		255846		-0.00957463		0.801089		0.015		703.689	3.02063	2.18163	180	-0.00575473	0.00537031	497.665	1177.36						0.0352993	1.41197e-08	1.25217e-05
0.946667	56.8		0.01		111.152		1.20266	0.801115	-0.651548		255845		-0.00957554		0.801091		0.015		703.689	3.02063	2.18163	180	-0.00575475	0.00537044	497.667	1177.36						0.0352994	1.41197e-08	1.2271e-05
0.948333	56.9		0.01		111.152		1.20267	0.801116	-0.651551		255845		-0.00957643		0.801092		0.015		703.689	3.02063	2.18163	180	-0.00575477	0.00537057	497.668	1177.37						0.0352994	1.41198e-08	1.20263e-05
0.95	57		0.01		111.152		1.20267	0.801117	-0.651553		255845		-0.0095773		0.801093		0.015		703.689	3.02063	2.18163	180	-0.00575479	0.00537071	497.67	1177.37						0.0352994	1.41198e-08	1.17874e-05
0.951667	57.1		0.01		111.152		1.20267	0.801118	-0.651556		255845		-0.00957815		0.801095		0.015		703.689	3.02063	2.18163	180	-0.00575481	0.00537084	497.671	1177.37						0.0352994	1.41198e-08	1.15542e-05
0.953333	57.2		0.01		111.152		1.20268	0.801119	-0.651558		255845		-0.00957899		0.801096		0.015		703.689	3.02063	2.18163	180	-0.00575483	0.00537097	497.673	1177.37						0.0352995	1.41198e-08	1.13266e-05
0.955	57.3		0.01		111.152		1.20268	0.801119	-0.65156		255845		-0.00957982		0.801097		0.015		703.689	3.02063	2.18163	180	-0.00575485	0.00537111	497.674	1177.37						0.0352995	1.41198e-08	1.11043e-05
0.956667	57.4		0.01		111.152		1.20268	0.80112	-0.651562		255845		-0.00958062		0.801099		0.015		703.689	3.02063	2.18163	180	-0.00575487	0.00537124	497.676	1177.37						0.0352995	1.41198e-08	1.08873e-05
0.958333	57.5		0.01		111.152		1.20269	0.801121	-0.651564		255845		-0.00958141		0.8011		0.015		703.689	3.02063	2.18163	180	-0.00575488	0.00537137	497.677	1177.37						0.0352996	1.41198e-08	1.06755e-05
0.96	57.6		0.01		111.152		1.20269	0.801122	-0.651567		255845		-0.00958219		0.801101		0.015		703.689	3.02063	2.18163	180	-0.0057549	0.00537151	497.679	1177.38						0.0352996	1.41198e-08	1.04688e-05
0.961667	57.7		0.01		111.152		1.20269	0.801123	-0.651569		255845		-0.00958295		0.801102		0.015		703.689	3.02063	2.18163	180	-0.00575492	0.00537164	497.681	1177.38						0.0352996	1.41198e-08	1.02669e-05
0.963333	57.8		0.01		111.152		1.20269	0.801123	-0.651571		255845		-0.00958369		0.801104		0.015		703.689	3.02063	2.18163	180	-0.00575493	0.00537178	497.682	1177.38						0.0352996	1.41199e-08	1.00699e-05
0.965	57.9		0.01		111.152		1.2027	0.801124	-0.651573		255845		-0.00958442		0.801105		0.015		703.689	3.02063	2.18163	180	-0.00575495	0.00537191	497.684	1177.38						0.0352997	1.41199e-08	9.87748e-06
0.966667	58		0.01		111.152		1.2027	0.801125	-0.651575		255845		-0.00958514		0.801106		0.015		703.689	3.02063	2.18163	180	-0.00575497	0.00537205	497.685	1177.38						0.0352997	1.41199e-08	9.68968e-06
0.968333	58.1		0.01		111.152		1.2027	0.801126	-0.651576		255845		-0.00958585		0.801107		0.015		703.689	3.02063	2.18163	180	-0.00575498	0.00537219	497.687	1177.38						0.0352997	1.41199e-08	9.50634e-06
0.97	58.2		0.01		111.152		1.2027	0.801126	-0.651578		255845		-0.00958654		0.801108		0.015		703.689	3.02063	2.18163	180	-0.005755	0.00537232	497.688	1177.39						0.0352997	1.41199e-08	9.32736e-06
0.971667	58.3		0.01		111.152		1.20271	0.801127	-0.65158		255845		-0.00958721		0.801109		0.015		703.689	3.02063	2.18163	180	-0.00575501	0.00537246	497.69	1177.39						0.0352998	1.41199e-08	9.15263e-06
0.973333	58.4		0.01		111.152		1.20271	0.801128	-0.651582		255845		-0.00958788		0.80111		0.015		703.689	3.02063	2.18163	180	-0.00575503	0.0053726	497.691	1177.39						0.0352998	1.41199e-08	8.98205e-06
0.975	58.5		0.01		111.152		1.20271	0.801129	-0.651584		255845		-0.00958853		0.801111		0.015		703.689	3.02063	2.18163	180	-0.00575504	0.00537273	497.693	1177.39						0.0352998	1.41199e-08	8.81552e-06
0.976667	58.6		0.01		111.152		1.20271	0.801129	-0.651585		255845		-0.00958917		0.801112		0.015		703.689	3.02063	2.18163	180	-0.00575506	0.00537287	497.694	1177.39						0.0352998	1.41199e-08	8.65295e-06
0.978333	58.7		0.01		111.152		1.20272	0.80113	-0.651587		255845		-0.0095898		0.801113		0.015		703.689	3.02063	2.18163	180	-0.00575507	0.00537301	497.696	1177.39						0.0352998	1.41199e-08	8.49424e-06
0.98	58.8		0.01		111.152		1.20272	0.801131	-0.651589		255845		-0.00959042		0.801114		0.015		703.689	3.02063	2.18163	180	-0.00575509	0.00537315	497.697	1177.39						0.0352999	1.41199e-08	8.3393e-06
0.981667	58.9		0.01		111.152		1.20272	0.801131	-0.65159		255845		-0.00959103		0.801115		0.015		703.689	3.02063	2.18163	180	-0.0057551	0.00537329	497.699	1177.4						0.0352999	1.412e-08	8.18803e-06
0.983333	59		0.01		111.152		1.20272	0.801132	-0.651592		255845		-0.00959162		0.801116		0.015		703.689	3.02063	2.18163	180	-0.00575511	0.00537343	497.7	1177.4						0.0352999	1.412e-08	8.04036e-06
0.985	59.1		0.01		111.152		1.20273	0.801132	-0.651594		255845		-0.00959221		0.801117		0.015		703.689	3.02063	2.18163	180	-0.00575512	0.00537356	497.702	1177.4						0.0352999	1.412e-08	7.89619e-06
0.986667	59.2		0.01		111.153		1.20273	0.801133	-0.651595		255845		-0.00959278		0.801118		0.015		703.689	3.02063	2.18163	180	-0.00575514	0.0053737	497.703	1177.4						0.0352999	1.412e-08	7.75545e-06
0.988333	59.3		0.01		111.153		1.20273	0.801134	-0.651597		255845		-0.00959334		0.801119		0.015		703.689	3.02063	2.18163	180	-0.00575515	0.00537384	497.705	1177.4						0.0353	1.412e-08	7.61804e-06
0.99	59.4		0.01		111.153		1.20273	0.801134	-0.651598		255845		-0.0095939		0.80112		0.015		703.689	3.02063	2.18163	180	-0.00575516	0.00537398	497.707	1177.4						0.0353	1.412e-08	7.4839e-06
0.991667	59.5		0.01		111.153		1.20273	0.801135	-0.6516		255845		-0.00959444		0.801121		0.015		703.689	3.02063	2.18163	180	-0.00575517	0.00537412	497.708	1177.41						0.0353	1.412e-08	7.35294e-06
0.993333	59.6		0.01		111.153		1.20274	0.801135	-0.651601		255845		-0.00959498		0.801121		0.015		703.689	3.02063	2.18163	180	-0.00575519	0.00537426	497.71	1177.41						0.0353	1.412e-08	7.22508e-06
0.995	59.7		0.01		111.153		1.20274	0.801136	-0.651602		255845		-0.0095955		0.801122		0.015		703.689	3.02063	2.18163	180	-0.0057552	0.0053744	497.711	1177.41						0.0353	1.412e-08	7.10026e-06
0.996667	59.8		0.01		111.153		1.20274	0.801137	-0.651604		255845		-0.00959602		0.801123		0.015		703.689	3.02063	2.18163	180	-0.00575521	0.00537454	497.713	1177.41						0.0353	1.412e-08	6.9784e-06
0.998333	59.9		0.01		111.153		1.20274	0.801137	-0.651605		255845		-0.00959653		0.801124		0.015		703.689	3.02063	2.18163	180	-0.00575522	0.00537468	497.714	1177.41						0.0353001	1.412e-08	6.85943e-06
1	60		0.01		111.153		1.20274	0.801138	-0.651606		255845		-0.00959703		0.801125		0.015		703.689	3.02063	2.18163	180	-0.00575523	0.00537482	497.716	1177.41						0.0353001	1.412e-08	6.74328e-06
1.00167	60.1		0.0714286		111.153		1.39697	1.48278	-0.164192		255845		-0.00959752		0.801125		0.0295082		703.201	3.58364	2.18318	180	-0.00575524	0.00537497	497.717	1177.41						0.0353001	1.412e-08	6.62988e-06
1.00333	60.2		0.125		111.896		1.81742	2.77489	0.707467		255538		-0.0222302		0.821189		0.0580645		702.262	4.6687	2.18618	180	-0.0060432	0.00504058	497.719	1177.48						0.0357278	1.42911e-08	0.171075
1.005	60.3		0.166667		113.78		2.35214	4.00019	1.39805		254659		-0.0542648		0.872068		0.0857143		701.377	5.69113	2.189	180	-0.00682909	0.00421222	497.723	1177.41						0.0368229	1.47292e-08	0.438043
1.00667	60.4		0.2		116.58		3.04586	5.21647	1.92061		253252		-0.101862		0.947664		0.1125		700.541	6.65619	2.19167	180	-0.00815673	0.00303132	497.733	1177.09						0.0384779	1.53912e-08	0.662001
1.00833	60.5		0.227273		120.28		3.95234	6.48297	2.28063		251331		-0.164759		1.04756		0.138462		699.751	7.56858	2.19418	180	-0.0102421	0.00155579	497.754	1176.55						0.0407157	1.62863e-08	0.895123
1.01	60.6		0.25		124.874		5.10963	7.83606	2.47643		248885		-0.242859		1.1716		0.163636		699.003	8.43251	2.19657	180	-0.0134429	-0.000153865	497.788	1175.74						0.0435745	1.74298e-08	1.1435
1.01167	60.7		0.269231		130.389		6.52368	9.2749	2.50122		245886		-0.336606		1.32049		0.18806		698.294	9.25172	2.19883	180	-0.0183535	-0.00204584	497.843	1174.64						0.0471221	1.88488e-08	1.41905
1.01333	60.8		0.285714		136.836		8.13146	10.7282	2.34674		242306		-0.446215		1.49458		0.211765		697.621	10.0296	2.20098	180	-0.025892	-0.00406309	497.924	1173.22						0.0514291	2.05716e-08	1.72281
1.015	60.9		0.3		144.157		9.76766	12.0282	2.0105		238151		-0.570661		1.69223		0.234783		696.98	10.7692	2.20302	180	-0.0373183	-0.00613254	498.044	1171.43						0.0565247	2.26099e-08	2.03825
1.01667	61		0.3125		152.14		11.181	12.9375	1.50651		233500		-0.706382		1.90778		0.257143		696.371	11.4733	2.20496	180	-0.0539644	-0.00815926	498.218	1169.25						0.062328	2.49312e-08	2.3213
1.01833	61.1		0.323529		160.393		12.1428	13.2672	0.87445		228537		-0.846673		2.1306		0.278873		695.79	12.1444	2.20682	180	-0.0764845	-0.0100373	498.467	1166.72						0.0685926	2.7437e-08	2.50585
1.02	61.2		0.333333		168.414		12.5839	13.0109	0.176983		223525		-0.983032		2.34717		0.3		695.235	12.7847	2.20858	180	-0.103984	-0.0116794	498.813	1163.95						0.0749369	2.99748e-08	2.53771
1.02167	61.3		0.342105		175.774		12.6143	12.3456	-0.518746		218726		-1.10816		2.54591		0.320548		694.706	13.3964	2.21027	180	-0.134054	-0.0130451	499.275	1161.11						0.080977	3.23908e-08	2.41602
1.02333	61.4		0.35		182.245		12.4136	11.5012	-1.16234		214317		-1.21816		2.72061		0.340541		694.2	13.9812	2.21189	180	-0.163935	-0.0141433	499.864	1158.37						0.0864567	3.45827e-08	2.19188
1.025	61.5		0.357143		187.787		12.1284	10.6501	-1.72834		210365		-1.31238		2.87026		0.36		693.715	14.541	2.21343	180	-0.191626	-0.0150114	500.576	1155.84						0.0912755	3.65102e-08	1.92752
1.02667	61.6		0.363636		192.478		11.8447	9.88319	-2.21156		206864		-1.39212		2.9969		0.378947		693.251	15.0772	2.21491	180	-0.216177	-0.0156939	501.403	1153.58						0.0954426	3.8177e-08	1.66686
1.02833	61.7		0.369565		196.437		11.6011	9.23258	-2.61851		203766		-1.45943		3.10379		0.397403		692.806	15.5915	2.21633	180	-0.237418	-0.0162314	502.33	1151.58						0.099023	3.96092e-08	1.43215
1.03	61.8		0.375		199.79		11.4092	8.69857	-2.96064		201008		-1.51643		3.19433		0.415385		692.378	16.085	2.21769	180	-0.255601	-0.0166571	503.345	1149.82						0.1021	4.084e-08	1.23085
1.03167	61.9		0.38		202.65		11.268	8.26776	-3.25029		198531		-1.56504		3.27154		0.432911		691.968	16.559	2.219	180	-0.271136	-0.0169966	504.434	1148.26						0.104757	4.19026e-08	1.06261
1.03333	62		0.384615		205.11		11.1716	7.92274	-3.49882		196282		-1.60687		3.33797		0.45		691.573	17.0146	2.22026	180	-0.284455	-0.0172693	505.586	1146.88						0.107066	4.28263e-08	0.923685
1.035	62.1		0.388889		207.247		11.1125	7.64663	-3.7159		194219		-1.6432		3.39567		0.466667		691.194	17.453	2.22147	180	-0.295946	-0.0174897	506.793	1145.64						0.109089	4.36357e-08	0.809351
1.03667	62.2		0.392857		209.121		11.0841	7.42474	-3.90938		192306		-1.67506		3.44627		0.482927		690.829	17.875	2.22263	180	-0.305935	-0.0176688	508.047	1144.52						0.110877	4.43507e-08	0.715023
1.03833	62.3		0.396552		210.779		11.0805	7.24503	-4.08546		190516		-1.70324		3.49102		0.498795		690.477	18.2816	2.22376	180	-0.314687	-0.0178147	509.341	1143.49						0.112468	4.49874e-08	0.636686
1.04	62.4		0.4		212.257		11.0969	7.09791	-4.24898		188827		-1.72837		3.53093		0.514286		690.137	18.6735	2.22484	180	-0.322413	-0.0179335	510.671	1142.54						0.113896	4.55584e-08	0.571021
1.04167	62.5		0.403226		213.584		11.1295	6.97592	-4.40361		187222		-1.75093		3.56677		0.529412		689.81	19.0516	2.22588	180	-0.32928	-0.01803	512.033	1141.66						0.115184	4.60738e-08	0.515362
1.04333	62.6		0.40625		214.783		11.1755	6.87331	-4.55215		185687		-1.77131		3.59914		0.544186		689.494	19.4166	2.22689	180	-0.335419	-0.0181077	513.422	1140.84						0.116353	4.65414e-08	0.467612
1.045	62.7		0.409091		215.871		11.2324	6.78572	-4.6967		184214		-1.7898		3.62851		0.558621		689.189	19.7692	2.22786	180	-0.340936	-0.0181696	514.836	1140.07						0.117419	4.69675e-08	0.426144
1.04667	62.8		0.411765		216.862		11.2986	6.7098	-4.83883		182793		-1.80665		3.65528		0.572727		688.894	20.1099	2.2288	180	-0.345914	-0.0182177	516.272	1139.34						0.118393	4.73572e-08	0.3897
1.04833	62.9		0.414286		217.768		11.3728	6.64304	-4.97972		181419		-1.82205		3.67973		0.586517		688.608	20.4394	2.22971	180	-0.350421	-0.0182539	517.729	1138.65						0.119286	4.77145e-08	0.357313
1.05	63		0.416667		218.597		11.4538	6.58351	-5.12024		180085		-1.83616		3.70213		0.6		688.332	20.7582	2.23059	180	-0.354511	-0.0182795	519.204	1137.99						0.120107	4.80428e-08	0.328238
1.05167	63.1		0.418919		219.358		11.5408	6.52977	-5.26103		178789		-1.84909		3.72267		0.613187		688.065	21.0668	2.23144	180	-0.358231	-0.0182957	520.695	1137.36						0.120862	4.83447e-08	0.301904
1.05333	63.2		0.421053		220.057		11.6332	6.48071	-5.40254		177525		-1.86096		3.74153		0.626087		687.806	21.3658	2.23227	180	-0.361619	-0.0183034	522.201	1136.76						0.121556	4.86226e-08	0.277867
1.055	63.3		0.423077		220.698		11.7306	6.43547	-5.54513		176293		-1.87187		3.75885		0.63871		687.556	21.6554	2.23307	180	-0.364706	-0.0183036	523.721	1136.18						0.122196	4.88783e-08	0.255781
1.05667	63.4		0.425		221.287		11.8325	6.39341	-5.68905		175088		-1.88188		3.77476		0.651064		687.312	21.9363	2.23384	180	-0.36752	-0.0182967	525.253	1135.63						0.122784	4.91137e-08	0.235375
1.05833	63.5		0.426829		221.828		11.9385	6.35401	-5.83446		173910		-1.89107		3.78935		0.663158		687.077	22.2087	2.2346	180	-0.370086	-0.0182835	526.796	1135.09						0.123325	4.93301e-08	0.216434
1.06	63.6		0.428571		222.323		12.0484	6.31686	-5.9815		172756		-1.8995		3.80273		0.675		686.848	22.4731	2.23533	180	-0.372423	-0.0182645	528.349	1134.57						0.123822	4.95289e-08	0.198785
1.06167	63.7		0.430233		222.777		12.1619	6.28165	-6.13024		171625		-1.90721		3.81498		0.686598		686.626	22.7298	2.23603	180	-0.37455	-0.01824	529.912	1134.08						0.124278	4.97112e-08	0.182285
1.06333	63.8		0.431818		223.192		12.2789	6.24812	-6.28075		170515		-1.91426		3.82618		0.697959		686.41	22.9791	2.23672	180	-0.376483	-0.0182105	531.483	1133.6						0.124695	4.9878e-08	0.16682
1.065	63.9		0.433333		223.57		12.3991	6.21606	-6.43305		169425		-1.92069		3.83638		0.709091		686.2	23.2213	2.23739	180	-0.378236	-0.0181764	533.062	1133.13						0.125076	5.00303e-08	0.152291
1.06667	64		0.434783		223.913		12.5225	6.1853	-6.58717		168354		-1.92653		3.84566		0.72		685.996	23.4568	2.23804	180	-0.379822	-0.0181379	534.648	1132.68						0.125422	5.01689e-08	0.138616
1.06833	64.1		0.43617		224.225		12.6488	6.15568	-6.7431		167301		-1.93182		3.85407		0.730693		685.798	23.6858	2.23867	180	-0.381253	-0.0180953	536.24	1132.24						0.125737	5.02947e-08	0.125724
1.07	64.2		0.4375		224.506		12.7779	6.1271	-6.90084		166265		-1.9366		3.86165		0.741176		685.605	23.9085	2.23929	180	-0.382538	-0.0180489	537.837	1131.82						0.126021	5.04082e-08	0.113553
1.07167	64.3		0.438776		224.758		12.9098	6.09943	-7.06038		165246		-1.94088		3.86846		0.751456		685.417	24.1253	2.23989	180	-0.383689	-0.017999	539.439	1131.41						0.126276	5.05103e-08	0.10205
1.07333	64.4		0.44		224.983		13.0443	6.0726	-7.22169		164242		-1.94471		3.87454		0.761538		685.235	24.3364	2.24047	180	-0.384712	-0.0179456	541.046	1131.01						0.126504	5.06014e-08	0.0911658
1.075	64.5		0.441176		225.182		13.1813	6.04652	-7.38477		163253		-1.9481		3.87993		0.771429		685.057	24.542	2.24104	180	-0.385617	-0.0178892	542.657	1130.62						0.126706	5.06823e-08	0.0808577
1.07667	64.6		0.442308		225.358		13.3207	6.02113	-7.54957		162278		-1.95108		3.88466		0.781132		684.883	24.7423	2.24159	180	-0.38641	-0.0178297	544.271	1130.25						0.126883	5.07534e-08	0.0710871
1.07833	64.7		0.443396		225.51		13.4624	5.99635	-7.71607		161316		-1.95367		3.88877		0.790654		684.714	24.9374	2.24213	180	-0.387097	-0.0177674	545.888	1129.88						0.127038	5.08152e-08	0.0618188
1.08	64.8		0.444444		225.641		13.6064	5.97214	-7.88425		160368		-1.95589		3.8923		0.8		684.55	25.1277	2.24265	180	-0.387685	-0.0177024	547.507	1129.52						0.127171	5.08682e-08	0.0530209
1.08167	64.9		0.445455		225.751		13.7525	5.94845	-8.05407		159432		-1.95776		3.89527		0.809174		684.389	25.3133	2.24317	180	-0.388179	-0.0176349	549.129	1129.17						0.127282	5.09129e-08	0.044664
1.08333	65		0.446429		225.841		13.9007	5.92524	-8.22549		158508		-1.9593		3.89771		0.818182		684.232	25.4943	2.24367	180	-0.388585	-0.017565	550.752	1128.83						0.127374	5.09496e-08	0.0367214
1.085	65.1		0.447368		225.913		14.0509	5.90245	-8.39849		157596		-1.96052		3.89965		0.827027		684.079	25.6709	2.24415	180	-0.388907	-0.0174928	552.376	1128.5						0.127447	5.09788e-08	0.0291681
1.08667	65.2		0.448276		225.967		14.2031	5.88007	-8.57302		156694		-1.96144		3.90111		0.835714		683.93	25.8433	2.24463	180	-0.389149	-0.0174184	554.002	1128.18						0.127502	5.10008e-08	0.0219814
1.08833	65.3		0.449153		226.004		14.3571	5.85805	-8.74907		155804		-1.96207		3.90211		0.844248		683.784	26.0117	2.24509	180	-0.389316	-0.017342	555.628	1127.86						0.12754	5.10159e-08	0.0151399
1.09	65.4		0.45		226.025		14.5129	5.83636	-8.92658		154924		-1.96243		3.90269		0.852632		683.642	26.1761	2.24555	180	-0.389411	-0.0172637	557.255	1127.56						0.127561	5.10245e-08	0.00862391
1.09167	65.5		0.45082		226.031		14.6705	5.81498	-9.10554		154054		-1.96253		3.90285		0.86087		683.503	26.3367	2.24599	180	-0.389437	-0.0171834	558.882	1127.25						0.127567	5.10269e-08	0.00241518
1.09333	65.6		0.451613		226.023		14.8298	5.79388	-9.28589		153193		-1.96239		3.90262		0.868966		683.367	26.4936	2.24642	180	-0.389399	-0.0171014	560.508	1126.96						0.127559	5.10234e-08	-0.00350342
1.095	65.7		0.452381		226		14.9907	5.77305	-9.46761		152342		-1.962		3.90201		0.876923		683.234	26.647	2.24685	180	-0.389298	-0.0170177	562.134	1126.67						0.127536	5.10143e-08	-0.00914782
1.09667	65.8		0.453125		225.965		15.1531	5.75245	-9.65066		151500		-1.9614		3.90104		0.884746		683.104	26.797	2.24726	180	-0.389138	-0.0169323	563.759	1126.39						0.127499	5.09997e-08	-0.0145329
1.09833	65.9		0.453846		225.916		15.3171	5.73207	-9.83502		150667		-1.96057		3.89974		0.892437		682.977	26.9437	2.24767	180	-0.388921	-0.0168455	565.384	1126.12						0.12745	5.09801e-08	-0.0196727
1.1	66		0.454545		225.856		15.4825	5.71189	-10.0206		149842		-1.95955		3.8981		0.9		682.853	27.0872	2.24806	180	-0.38865	-0.0167571	567.007	1125.85						0.127389	5.09555e-08	-0.0245801
1.10167	66.1		0.455224		225.784		15.6494	5.69189	-10.2075		149026		-1.95832		3.89616		0.907438		682.732	27.2275	2.24845	180	-0.388327	-0.0166673	568.628	1125.58						0.127316	5.09262e-08	-0.0292675
1.10333	66.2		0.455882		225.701		15.8176	5.67207	-10.3955		148218		-1.95691		3.89391		0.914754		682.613	27.3649	2.24883	180	-0.387954	-0.0165761	570.248	1125.32						0.127231	5.08925e-08	-0.0337462
1.105	66.3		0.456522		225.607		15.9871	5.6524	-10.5847		147418		-1.95532		3.89139		0.921951		682.496	27.4994	2.2492	180	-0.387533	-0.0164836	571.867	1125.07						0.127136	5.08545e-08	-0.0380272
1.10667	66.4		0.457143		225.503		16.1579	5.63287	-10.775		146625		-1.95355		3.88858		0.929032		682.382	27.6311	2.24956	180	-0.387065	-0.0163898	573.483	1124.82						0.127031	5.08123e-08	-0.0421205
1.10833	66.5		0.457746		225.39		16.3299	5.61347	-10.9665		145841		-1.95162		3.88552		0.936		682.271	27.76	2.24992	180	-0.386553	-0.0162949	575.096	1124.58						0.126916	5.07663e-08	-0.0460357
1.11	66.6		0.458333		225.267		16.5031	5.59419	-11.1589		145063		-1.94954		3.88221		0.942857		682.161	27.8863	2.25027	180	-0.385999	-0.0161988	576.708	1124.34						0.126791	5.07165e-08	-0.0497817
1.11167	66.7		0.458904		225.135		16.6775	5.57501	-11.3525		144293		-1.9473		3.87865		0.949606		682.054	28.01	2.25061	180	-0.385403	-0.0161015	578.317	1124.1						0.126658	5.06631e-08	-0.0533671
1.11333	66.8		0.459459		224.995		16.8529	5.55594	-11.547		143529		-1.94492		3.87487		0.95625		681.949	28.1313	2.25094	180	-0.384767	-0.0160032	579.923	1123.87						0.126516	5.06063e-08	-0.0567997
1.115	66.9		0.46		224.847		17.0294	5.53695	-11.7424		142773		-1.94239		3.87086		0.962791		681.846	28.2501	2.25127	180	-0.384093	-0.0159039	581.526	1123.65						0.126366	5.05463e-08	-0.0600872
1.11667	67		0.460526		224.691		17.2069	5.51805	-11.9388		142023		-1.93974		3.86664		0.969231		681.745	28.3666	2.25159	180	-0.383382	-0.0158036	583.126	1123.42						0.126208	5.0483e-08	-0.0632366
1.11833	67.1		0.461039		224.527		17.3853	5.49922	-12.1361		141280		-1.93695		3.86222		0.975573		681.647	28.4809	2.25191	180	-0.382635	-0.0157023	584.722	1123.2						0.126042	5.04168e-08	-0.0662547
1.12	67.2		0.461538		224.356		17.5647	5.48045	-12.3343		140543		-1.93405		3.85761		0.981818		681.55	28.5929	2.25222	180	-0.381853	-0.0156	586.316	1122.99						0.125869	5.03476e-08	-0.0691478
1.12167	67.3		0.462025		224.178		17.745	5.46174	-12.5333		139813		-1.93102		3.8528		0.98797		681.454	28.7028	2.25252	180	-0.381037	-0.0154969	587.906	1122.78						0.125689	5.02757e-08	-0.0719219
1.12333	67.4		0.4625		223.993		17.9261	5.44308	-12.7331		139089		-1.92788		3.84781		0.99403		681.361	28.8106	2.25282	180	-0.380189	-0.0153929	589.492	1122.57						0.125503	5.02011e-08	-0.0745827
1.125	67.5		0.462963		223.802		18.1081	5.42447	-12.9336		138371		-1.92463		3.84265		1		681.27	28.9164	2.25311	180	-0.379308	-0.0152881	591.074	1122.37						0.12531	5.0124e-08	-0.0771355
1.12667	67.6		0.463415		223.605		18.2908	5.4059	-13.1349		137659		-1.92128		3.83733		1.00588		681.18	29.0202	2.2534	180	-0.378397	-0.0151825	592.652	1122.17						0.125111	5.00444e-08	-0.0795855
1.12833	67.7		0.463855		223.401		18.4743	5.38736	-13.3369		136953		-1.91782		3.83184		1.01168		681.091	29.1221	2.25368	180	-0.377456	-0.0150761	594.227	1121.97						0.124906	4.99625e-08	-0.0819375
1.13	67.8		0.464286		223.192		18.6585	5.36886	-13.5396		136253		-1.91427		3.82619		1.01739		681.005	29.2222	2.25396	180	-0.376485	-0.0149689	595.797	1121.77						0.124696	4.98783e-08	-0.0841961
1.13167	67.9		0.464706		222.978		18.8433	5.35038	-13.743		135559		-1.91062		3.8204		1.02302		680.92	29.3204	2.25423	180	-0.375486	-0.014861	597.363	1121.58						0.12448	4.97919e-08	-0.0863655
1.13333	68		0.465116		222.758		19.0288	5.33192	-13.9469		134871		-1.90688		3.81446		1.02857		680.836	29.4169	2.25449	180	-0.374459	-0.0147524	598.924	1121.39						0.124259	4.97034e-08	-0.0884501
1.135	68.1		0.465517		222.533		19.2149	5.31347	-14.1514		134188		-1.90306		3.80839		1.03404		680.754	29.5117	2.25475	180	-0.373406	-0.0146431	600.481	1121.21						0.124032	4.9613e-08	-0.0904535
1.13667	68.2		0.465909		222.303		19.4015	5.29504	-14.3565		133511		-1.89915		3.80217		1.03944		680.674	29.6048	2.25501	180	-0.372326	-0.0145331	602.033	1121.03						0.123802	4.95206e-08	-0.0923797
1.13833	68.3		0.466292		222.068		19.5887	5.27662	-14.5621		132839		-1.89515		3.79583		1.04476		680.594	29.6963	2.25526	180	-0.37122	-0.0144225	603.581	1120.85						0.123566	4.94264e-08	-0.094232
1.14	68.4		0.466667		221.828		19.7764	5.2582	-14.7682		132172		-1.89108		3.78937		1.05		680.517	29.7861	2.25551	180	-0.370088	-0.0143113	605.123	1120.67						0.123326	4.93304e-08	-0.0960139
1.14167	68.5		0.467033		221.584		19.9645	5.23979	-14.9748		131511		-1.88694		3.78278		1.05517		680.44	29.8745	2.25576	180	-0.368933	-0.0141994	606.661	1120.49						0.123082	4.92326e-08	-0.0977286
1.14333	68.6		0.467391		221.336		20.1531	5.22137	-15.1817		130856		-1.88271		3.77608		1.06027		680.365	29.9614	2.256	180	-0.367753	-0.014087	608.193	1120.32						0.122833	4.91333e-08	-0.0993791
1.145	68.7		0.467742		221.084		20.3421	5.20295	-15.3891		130205		-1.87842		3.76926		1.06531		680.291	30.0467	2.25623	180	-0.36655	-0.0139739	609.721	1120.15						0.122581	4.90323e-08	-0.100968
1.14667	68.8		0.468085		220.827		20.5314	5.18453	-15.5969		129560		-1.87406		3.76233		1.07027		680.218	30.1307	2.25646	180	-0.365323	-0.0138603	611.243	1119.98						0.122324	4.89298e-08	-0.102499
1.14833	68.9		0.468421		220.567		20.7211	5.16609	-15.805		128920		-1.86963		3.7553		1.07517		680.147	30.2133	2.25669	180	-0.364075	-0.0137462	612.759	1119.82						0.122065	4.88258e-08	-0.103974
1.15	69		0.46875		220.302		20.911	5.14764	-16.0134		128285		-1.86514		3.74816		1.08		680.076	30.2945	2.25692	180	-0.362804	-0.0136315	614.271	1119.65						0.121801	4.87204e-08	-0.105395
1.15167	69.1		0.469072		220.034		21.1012	5.12918	-16.2221		127656		-1.86059		3.74093		1.08477		680.007	30.3744	2.25714	180	-0.361511	-0.0135164	615.776	1119.49						0.121534	4.86137e-08	-0.106766
1.15333	69.2		0.469388		219.763		21.2917	5.1107	-16.431		127031		-1.85597		3.7336		1.08947		679.939	30.453	2.25735	180	-0.360197	-0.0134007	617.277	1119.33						0.121264	4.85056e-08	-0.108087
1.155	69.3		0.469697		219.488		21.4823	5.0922	-16.6401		126411		-1.85129		3.72617		1.09412		679.872	30.5303	2.25757	180	-0.358862	-0.0132845	618.771	1119.17						0.120991	4.83962e-08	-0.109362
1.15667	69.4		0.47		219.21		21.6731	5.07368	-16.8495		125797		-1.84656		3.71866		1.0987		679.806	30.6064	2.25778	180	-0.357506	-0.0131678	620.26	1119.02						0.120714	4.82856e-08	-0.110593
1.15833	69.5		0.470297		218.928		21.8641	5.05513	-17.0589		125187		-1.84177		3.71105		1.10323		679.742	30.6813	2.25798	180	-0.356131	-0.0130507	621.742	1118.86						0.120435	4.81738e-08	-0.111781
1.16	69.6		0.470588		218.643		22.0551	5.03656	-17.2685		124582		-1.83693		3.70336		1.10769		679.678	30.755	2.25819	180	-0.354736	-0.0129331	623.219	1118.71						0.120152	4.80609e-08	-0.112929
1.16167	69.7		0.470874		218.355		22.2462	5.01797	-17.4782		123982		-1.83204		3.69559		1.1121		679.615	30.8276	2.25839	180	-0.353321	-0.012815	624.69	1118.56						0.119867	4.79469e-08	-0.114038
1.16333	69.8		0.471154		218.064		22.4373	4.99934	-17.688		123387		-1.82709		3.68774		1.11646		679.553	30.8991	2.25858	180	-0.351887	-0.0126965	626.154	1118.41						0.119579	4.78318e-08	-0.11511
1.165	69.9		0.471429		217.771		22.6285	4.98068	-17.8978		122797		-1.8221		3.6798		1.12075		679.492	30.9695	2.25878	180	-0.350434	-0.0125776	627.613	1118.26						0.119289	4.77156e-08	-0.116147
1.16667	70		0.471698		217.474		22.8196	4.96199	-18.1076		122211		-1.81706		3.67179		1.125		679.432	31.0388	2.25897	180	-0.348962	-0.0124583	629.065	1118.12						0.118996	4.75985e-08	-0.11715
1.16833	70.1		0.471963		217.174		23.0106	4.94327	-18.3174		121631		-1.81197		3.66371		1.12919		679.373	31.107	2.25916	180	-0.347473	-0.0123385	630.51	1117.98						0.118701	4.74803e-08	-0.11812
1.17	70.2		0.472222		216.872		23.2016	4.92451	-18.5271		121055		-1.80683		3.65555		1.13333		679.315	31.1742	2.25934	180	-0.345965	-0.0122184	631.949	1117.83						0.118403	4.73613e-08	-0.11906
1.17167	70.3		0.472477		216.568		23.3924	4.90571	-18.7367		120484		-1.80165		3.64732		1.13742		679.257	31.2405	2.25953	180	-0.34444	-0.0120978	633.382	1117.69						0.118103	4.72413e-08	-0.119971
1.17333	70.4		0.472727		216.26		23.583	4.88687	-18.9462		119918		-1.79642		3.63903		1.14146		679.201	31.3057	2.25971	180	-0.342897	-0.0119768	634.808	1117.55						0.117801	4.71205e-08	-0.120853
1.175	70.5		0.472973		215.95		23.7735	4.86799	-19.1555		119356		-1.79116		3.63066		1.14545		679.145	31.37	2.25988	180	-0.341337	-0.0118555	636.228	1117.41						0.117497	4.69987e-08	-0.121709
1.17667	70.6		0.473214		215.638		23.9637	4.84907	-19.3646		118799		-1.78585		3.62223		1.1494		679.09	31.4334	2.26006	180	-0.33976	-0.0117338	637.641	1117.28						0.117191	4.68762e-08	-0.12254
1.17833	70.7		0.473451		215.323		24.1536	4.83011	-19.5735		118247		-1.7805		3.61373		1.15329		679.036	31.4959	2.26023	180	-0.338166	-0.0116117	639.047	1117.14						0.116882	4.67529e-08	-0.123346
1.18	70.8		0.473684		215.006		24.3433	4.8111	-19.7822		117700		-1.7751		3.60517		1.15714		678.983	31.5574	2.2604	180	-0.336556	-0.0114893	640.446	1117.01						0.116572	4.66287e-08	-0.124129
1.18167	70.9		0.473913		214.687		24.5326	4.79204	-19.9906		117157		-1.76967		3.59654		1.16095		678.93	31.6181	2.26057	180	-0.334929	-0.0113665	641.838	1116.87						0.11626	4.65038e-08	-0.12489
1.18333	71		0.474138		214.365		24.7215	4.77294	-20.1986		116619		-1.76421		3.58786		1.16471		678.879	31.6779	2.26073	180	-0.333287	-0.0112433	643.223	1116.74						0.115946	4.63782e-08	-0.12563
1.185	71.1		0.474359		214.041		24.9101	4.75378	-20.4063		116086		-1.7587		3.57911		1.16842		678.828	31.7369	2.2609	180	-0.331628	-0.0111198	644.601	1116.61						0.11563	4.62519e-08	-0.126351
1.18667	71.2		0.474576		213.715		25.0982	4.73457	-20.6136		115557		-1.75316		3.57031		1.17209		678.777	31.7951	2.26106	180	-0.329954	-0.0109959	645.972	1116.48						0.115312	4.61248e-08	-0.127052
1.18833	71.3		0.47479		213.387		25.2858	4.71532	-20.8205		115033		-1.74758		3.56145		1.17572		678.728	31.8525	2.26122	180	-0.328264	-0.0108717	647.336	1116.35						0.114993	4.59971e-08	-0.127735
1.19	71.4		0.475		213.057		25.473	4.696	-21.027		114514		-1.74196		3.55253		1.17931		678.679	31.909	2.26137	180	-0.326559	-0.0107472	648.693	1116.22						0.114672	4.58687e-08	-0.128402
1.19167	71.5		0.475207		212.724		25.6595	4.67663	-21.2329		114000		-1.73631		3.54355		1.18286		678.63	31.9648	2.26153	180	-0.324839	-0.0106223	650.042	1116.1						0.114349	4.57396e-08	-0.129052
1.19333	71.6		0.47541		212.39		25.8455	4.65721	-21.4383		113490		-1.73063		3.53452		1.18636		678.583	32.0199	2.26168	180	-0.323104	-0.0104971	651.384	1115.97						0.114025	4.56099e-08	-0.129688
1.195	71.7		0.47561		212.053		26.0309	4.63772	-21.6432		112984		-1.72491		3.52544		1.18983		678.536	32.0742	2.26183	180	-0.321354	-0.0103716	652.718	1115.85						0.113699	4.54796e-08	-0.130308
1.19667	71.8		0.475806		211.715		26.2157	4.61818	-21.8475		112484		-1.71915		3.5163		1.19326		678.489	32.1278	2.26198	180	-0.31959	-0.0102457	654.045	1115.72						0.113372	4.53487e-08	-0.130916
1.19833	71.9		0.476		211.375		26.3997	4.59857	-22.0511		111988		-1.71337		3.50711		1.19665		678.443	32.1806	2.26212	180	-0.317811	-0.0101195	655.364	1115.6						0.113043	4.52172e-08	-0.13151
1.2	72		0.47619		211.032		26.583	4.5789	-22.2541		111497		-1.70755		3.49787		1.2		678.398	32.2328	2.26227	180	-0.316018	-0.00999299	656.676	1115.48						0.112713	4.50851e-08	-0.132092
1.20167	72.1		0.498569		210.688		26.7656	4.55917	-22.4564		111010		-1.70169		3.48857		1.20331		678.354	32.2843	2.26241	180	-0.31421	-0.00986616	657.98	1115.36						0.112381	4.49524e-08	-0.132664
1.20333	72.2		0.497143		210.364		26.9399	4.53191	-22.658		110529		-1.69619		3.47983		1.20659		678.31	32.3351	2.26255	180	-0.312506	-0.00974274	659.276	1115.26						0.112069	4.48278e-08	-0.124688
1.205	72.3		0.495721		210.019		27.1197	4.51278	-22.8569		110055		-1.69033		3.47053		1.20984		678.266	32.3853	2.26269	180	-0.310689	-0.00961585	660.565	1115.15						0.111738	4.46953e-08	-0.132445
1.20667	72.4		0.494305		209.679		27.2966	4.49142	-23.0552		109586		-1.68455		3.46134		1.21304		678.223	32.4348	2.26282	180	-0.308892	-0.0094897	661.847	1115.05						0.111412	4.45647e-08	-0.130624
1.20833	72.5		0.492893		209.331		27.4745	4.47237	-23.2522		109123		-1.67863		3.45195		1.21622		678.181	32.4837	2.26296	180	-0.30705	-0.00936224	663.12	1114.95						0.111078	4.44313e-08	-0.133414
1.21	72.6		0.491485		208.983		27.6511	4.45261	-23.4485		108664		-1.67271		3.44254		1.21935		678.139	32.532	2.26309	180	-0.305203	-0.00923471	664.386	1114.84						0.110745	4.42979e-08	-0.133393
1.21167	72.7		0.490083		208.631		27.8273	4.43345	-23.6439		108209		-1.66672		3.43303		1.22246		678.098	32.5796	2.26322	180	-0.303331	-0.00910651	665.643	1114.74						0.110408	4.41632e-08	-0.134704
1.21333	72.8		0.488685		208.277		28.0025	4.41402	-23.8385		107759		-1.66071		3.42348		1.22553		678.057	32.6267	2.26335	180	-0.301446	-0.008978	666.893	1114.63						0.11007	4.4028e-08	-0.135197
1.215	72.9		0.487292		207.92		28.177	4.39468	-24.0323		107313		-1.65464		3.41384		1.22857		678.017	32.6731	2.26348	180	-0.299544	-0.00884902	668.135	1114.53						0.10973	4.38919e-08	-0.136068
1.21667	73		0.485903		207.561		28.3504	4.37517	-24.2252		106872		-1.64854		3.40416		1.23158		677.977	32.719	2.26361	180	-0.297627	-0.00871966	669.368	1114.42						0.109388	4.37552e-08	-0.136701
1.21833	73.1		0.484519		207.2		28.5229	4.35561	-24.4173		106435		-1.6424		3.3944		1.23455		677.938	32.7644	2.26373	180	-0.295694	-0.00858987	670.594	1114.32						0.109044	4.36178e-08	-0.137438
1.22	73.2		0.483139		206.837		28.6944	4.33592	-24.6084		106002		-1.63622		3.38459		1.2375		677.899	32.8092	2.26386	180	-0.293745	-0.00845968	671.811	1114.21						0.108699	4.34797e-08	-0.138105
1.22167	73.3		0.481765		206.471		28.8647	4.31612	-24.7986		105574		-1.63		3.37471		1.24041		677.861	32.8534	2.26398	180	-0.291781	-0.00832907	673.02	1114.1						0.108352	4.33409e-08	-0.1388
1.22333	73.4		0.480394		206.103		29.034	4.2962	-24.9878		105150		-1.62374		3.36477		1.2433		677.823	32.8971	2.2641	180	-0.289803	-0.00819804	674.22	1113.99						0.108003	4.32014e-08	-0.139474
1.225	73.5		0.479029		205.732		29.202	4.27615	-25.1759		104731		-1.61745		3.35477		1.24615		677.786	32.9403	2.26422	180	-0.287809	-0.00806659	675.412	1113.88						0.107653	4.30612e-08	-0.140155
1.22667	73.6		0.477667		205.359		29.3689	4.25597	-25.3629		104317		-1.61111		3.3447		1.24898		677.749	32.9829	2.26434	180	-0.2858	-0.00793472	676.596	1113.77						0.107301	4.29204e-08	-0.14083
1.22833	73.7		0.476311		204.984		29.5345	4.23565	-25.5488		103907		-1.60473		3.33458		1.25178		677.712	33.0251	2.26445	180	-0.283776	-0.00780241	677.771	1113.66						0.106947	4.27789e-08	-0.141507
1.23	73.8		0.474959		204.607		29.6987	4.2152	-25.7335		103501		-1.59832		3.32439		1.25455		677.676	33.0668	2.26457	180	-0.281737	-0.00766967	678.937	1113.55						0.106592	4.26367e-08	-0.142184
1.23167	73.9		0.473611		204.227		29.8615	4.19461	-25.9169		103100		-1.59186		3.31413		1.25729		677.641	33.1079	2.26468	180	-0.279684	-0.00753648	680.095	1113.43						0.106235	4.24939e-08	-0.142863
1.23333	74		0.472268		203.845		30.023	4.17387	-26.0991		102704		-1.58536		3.30381		1.26		677.605	33.1486	2.26479	180	-0.277616	-0.00740285	681.244	1113.32						0.105876	4.23503e-08	-0.143544
1.235	74.1		0.470929		203.46		30.1829	4.15298	-26.2799		102313		-1.57883		3.29343		1.26269		677.571	33.1888	2.26491	180	-0.275533	-0.00726876	682.384	1113.21						0.105515	4.22061e-08	-0.144228
1.23667	74.2		0.469595		203.074		30.3413	4.13194	-26.4593		101926		-1.57225		3.28299		1.26535		677.536	33.2286	2.26501	180	-0.273436	-0.0071342	683.515	1113.09						0.105153	4.20612e-08	-0.144916
1.23833	74.3		0.468265		202.684		30.4981	4.11074	-26.6373		101544		-1.56563		3.27247		1.26798		677.502	33.2679	2.26512	180	-0.271324	-0.00699917	684.637	1112.97						0.104789	4.19156e-08	-0.145609
1.24	74.4		0.46694		202.292		30.6532	4.08938	-26.8138		101166		-1.55897		3.26189		1.27059		677.469	33.3067	2.26523	180	-0.269197	-0.00686365	685.75	1112.86						0.104423	4.17692e-08	-0.146308
1.24167	74.5		0.465619		201.898		30.8066	4.06785	-26.9887		100794		-1.55227		3.25125		1.27317		677.435	33.3452	2.26534	180	-0.267056	-0.00672764	686.855	1112.74						0.104056	4.16222e-08	-0.147013
1.24333	74.6		0.464303		201.501		30.9582	4.04615	-27.1621		100427		-1.54552		3.24053		1.27573		677.402	33.3831	2.26544	180	-0.2649	-0.00659113	687.95	1112.62						0.103686	4.14745e-08	-0.147725
1.245	74.7		0.46299		201.102		31.108	4.02427	-27.3337		100064		-1.53873		3.22975		1.27826		677.37	33.4207	2.26555	180	-0.26273	-0.0064541	689.036	1112.5						0.103315	4.13261e-08	-0.148446
1.24667	74.8		0.461683		200.7		31.2559	4.00221	-27.5037		99706.6		-1.5319		3.2189		1.28077		677.338	33.4578	2.26565	180	-0.260546	-0.00631655	690.112	1112.38						0.102942	4.11769e-08	-0.149175
1.24833	74.9		0.460379		200.295		31.4018	3.97996	-27.6718		99354.1		-1.52502		3.20797		1.28325		677.306	33.4946	2.26575	180	-0.258347	-0.00617845	691.18	1112.26						0.102567	4.1027e-08	-0.149915
1.25	75		0.45908		199.888		31.5456	3.95752	-27.8381		99006.7		-1.5181		3.19698		1.28571		677.275	33.5309	2.26585	180	-0.256134	-0.00603981	692.238	1112.14						0.102191	4.08763e-08	-0.150667
1.25167	75.1		0.457785		199.478		31.6874	3.93487	-28.0025		98664.4		-1.51113		3.18591		1.28815		677.243	33.5668	2.26595	180	-0.253906	-0.00590059	693.287	1112.02						0.101812	4.07249e-08	-0.15143
1.25333	75.2		0.456495		199.065		31.827	3.91202	-28.165		98327.4		-1.50411		3.17476		1.29057		677.213	33.6023	2.26605	180	-0.251664	-0.00576078	694.326	1111.9						0.101432	4.05727e-08	-0.152208
1.255	75.3		0.455209		198.65		31.9643	3.88895	-28.3253		97995.6		-1.49705		3.16354		1.29296		677.182	33.6375	2.26614	180	-0.249408	-0.00562038	695.356	1111.77						0.101049	4.04197e-08	-0.152999
1.25667	75.4		0.453927		198.231		32.0993	3.86565	-28.4836		97669.2		-1.48993		3.15224		1.29533		677.152	33.6723	2.26624	180	-0.247137	-0.00547936	696.376	1111.65						0.100665	4.02659e-08	-0.153807
1.25833	75.5		0.452649		197.81		32.2318	3.84213	-28.6397		97348.2		-1.48277		3.14087		1.29767		677.122	33.7067	2.26633	180	-0.244852	-0.0053377	697.386	1111.53						0.100278	4.01112e-08	-0.154632
1.26	75.6		0.451376		197.385		32.3619	3.81836	-28.7936		97032.6		-1.47555		3.12941		1.3		677.093	33.7407	2.26643	180	-0.242552	-0.00519538	698.387	1111.4						0.0998894	3.99558e-08	-0.155475
1.26167	75.7		0.450107		196.958		32.4894	3.79434	-28.9451		96722.6		-1.46829		3.11786		1.3023		677.064	33.7744	2.26652	180	-0.240237	-0.00505238	699.378	1111.27						0.0994985	3.97994e-08	-0.156338
1.26333	75.8		0.448842		196.527		32.6143	3.77006	-29.0942		96418.2		-1.46096		3.10624		1.30459		677.035	33.8077	2.26661	180	-0.237908	-0.00490867	700.359	1111.15						0.0991055	3.96422e-08	-0.157223
1.265	75.9		0.447581		196.093		32.7364	3.74551	-29.2409		96119.4		-1.45359		3.09452		1.30685		677.006	33.8406	2.2667	180	-0.235563	-0.00476424	701.33	1111.02						0.0987102	3.94841e-08	-0.158131
1.26667	76		0.446325		195.656		32.8557	3.72068	-29.385		95826.5		-1.44616		3.08272		1.30909		676.978	33.8733	2.26679	180	-0.233205	-0.00461906	702.292	1110.9						0.0983125	3.9325e-08	-0.159064
1.26833	76.1		0.445072		195.216		32.972	3.69555	-29.5264		95539.4		-1.43866		3.07082		1.31131		676.95	33.9056	2.26688	180	-0.230831	-0.00447309	703.243	1110.77						0.0979124	3.9165e-08	-0.160023
1.27	76.2		0.443824		194.771		33.0853	3.67012	-29.6651		95258.3		-1.43111		3.05883		1.31351		676.922	33.9375	2.26697	180	-0.228442	-0.00432631	704.184	1110.64						0.0975099	3.9004e-08	-0.161011
1.27167	76.3		0.44258		194.324		33.1954	3.64436	-29.801		94983.2		-1.4235		3.04674		1.3157		676.895	33.9691	2.26706	180	-0.226037	-0.00417869	705.115	1110.51						0.0971048	3.88419e-08	-0.16203
1.27333	76.4		0.44134		193.872		33.3023	3.61827	-29.934		94714.3		-1.41583		3.03455		1.31786		676.868	34.0004	2.26715	180	-0.223618	-0.00403019	706.036	1110.38						0.0966971	3.86789e-08	-0.163082
1.275	76.5		0.440104		193.417		33.4058	3.59182	-30.064		94451.6		-1.40809		3.02226		1.32		676.841	34.0314	2.26723	180	-0.221182	-0.00388078	706.947	1110.26						0.0962867	3.85147e-08	-0.164169
1.27667	76.6		0.438873		192.958		33.5059	3.565	-30.1909		94195.3		-1.40028		3.00985		1.32212		676.815	34.0621	2.26732	180	-0.218731	-0.00373041	707.847	1110.13						0.0958735	3.83494e-08	-0.165294
1.27833	76.7		0.437645		192.494		33.6023	3.5378	-30.3145		93945.5		-1.3924		2.99734		1.32423		676.788	34.0924	2.2674	180	-0.216264	-0.00357905	708.737	1110						0.0954573	3.81829e-08	-0.16646
1.28	76.8		0.436422		192.026		33.695	3.51018	-30.4348		93702.3		-1.38445		2.98471		1.32632		676.762	34.1225	2.26748	180	-0.213781	-0.00342665	709.616	1109.87						0.0950381	3.80153e-08	-0.16767
1.28167	76.9		0.435202		191.554		33.7839	3.48213	-30.5517		93465.8		-1.37642		2.97197		1.32838		676.737	34.1522	2.26756	180	-0.211281	-0.00327316	710.485	1109.74						0.0946158	3.78463e-08	-0.168928
1.28333	77		0.433987		191.078		33.8687	3.45362	-30.6651		93236.2		-1.36832		2.9591		1.33043		676.711	34.1817	2.26765	180	-0.208764	-0.00311854	711.343	1109.61						0.0941902	3.76761e-08	-0.170235
1.285	77.1		0.432776		190.596		33.9494	3.42463	-30.7747		93013.7		-1.36014		2.9461		1.33247		676.686	34.2109	2.26773	180	-0.20623	-0.00296272	712.191	1109.48						0.0937612	3.75045e-08	-0.171598
1.28667	77.2		0.431569		190.11		34.0257	3.39513	-30.8806		92798.4		-1.35187		2.93296		1.33448		676.661	34.2397	2.26781	180	-0.203679	-0.00280564	713.028	1109.36						0.0933287	3.73315e-08	-0.173019
1.28833	77.3		0.430365		189.618		34.0976	3.36509	-30.9825		92590.4		-1.34351		2.91969		1.33648		676.636	34.2683	2.26789	180	-0.201109	-0.00264725	713.854	1109.23						0.0928924	3.7157e-08	-0.174504
1.29	77.4		0.429166		189.121		34.1648	3.33448	-31.0803		92389.9		-1.33506		2.90627		1.33846		676.612	34.2967	2.26796	180	-0.198521	-0.00248747	714.669	1109.1						0.0924523	3.69809e-08	-0.176058
1.29167	77.5		0.427971		188.619		34.2272	3.30325	-31.1739		92197.3		-1.32652		2.8927		1.34043		676.587	34.3247	2.26804	180	-0.195914	-0.00232622	715.473	1108.97						0.0920081	3.68032e-08	-0.177685
1.29333	77.6		0.42678		188.11		34.2845	3.27137	-31.2631		92012.5		-1.31787		2.87897		1.34237		676.563	34.3525	2.26812	180	-0.193287	-0.00216343	716.266	1108.85						0.0915596	3.66238e-08	-0.179394
1.295	77.7		0.425592		187.595		34.3366	3.23879	-31.3478		91835.9		-1.30912		2.86507		1.3443		676.539	34.38	2.26819	180	-0.19064	-0.00199901	717.047	1108.72						0.0911066	3.64426e-08	-0.181189
1.29667	77.8		0.424409		187.074		34.3831	3.20547	-31.4277		91667.8		-1.30026		2.851		1.34622		676.516	34.4072	2.26827	180	-0.187972	-0.00183285	717.818	1108.6						0.0906489	3.62596e-08	-0.183079
1.29833	77.9		0.42323		186.546		34.424	3.17134	-31.5026		91508.2		-1.29128		2.83674		1.34812		676.492	34.4342	2.26834	180	-0.185283	-0.00166486	718.577	1108.47						0.0901862	3.60745e-08	-0.185073
1.3	78		0.422054		186.011		34.4588	3.13636	-31.5724		91357.7		-1.28218		2.82229		1.35		676.469	34.461	2.26842	180	-0.182571	-0.00149492	719.325	1108.35						0.0897183	3.58873e-08	-0.187178
1.30167	78.1		0.420883		185.468		34.4874	3.10044	-31.6369		91216.3		-1.27295		2.80763		1.35187		676.446	34.4875	2.26849	180	-0.179835	-0.0013229	720.061	1108.23						0.0892448	3.56979e-08	-0.189407
1.30333	78.2		0.419715		184.917		34.5093	3.06351	-31.6958		91084.6		-1.26358		2.79275		1.35372		676.424	34.5137	2.26856	180	-0.177074	-0.00114867	720.786	1108.11						0.0887654	3.55061e-08	-0.191771
1.305	78.3		0.418551		184.357		34.5244	3.0255	-31.7489		90962.7		-1.25407		2.77764		1.35556		676.401	34.5397	2.26863	180	-0.174288	-0.000972072	721.499	1108						0.0882796	3.53119e-08	-0.194282
1.30667	78.4		0.417391		183.788		34.5322	2.9863	-31.7959		90851.2		-1.2444		2.76229		1.35738		676.379	34.5654	2.26871	180	-0.171475	-0.000792939	722.2	1107.88						0.0877873	3.51149e-08	-0.196957
1.30833	78.5		0.416235		183.21		34.5323	2.94581	-31.8365		90750.4		-1.23457		2.74667		1.35918		676.357	34.5909	2.26878	180	-0.168633	-0.000611085	722.889	1107.77						0.0872877	3.49151e-08	-0.19981
1.31	78.6		0.415083		182.621		34.5243	2.9039	-31.8704		90660.8		-1.22457		2.73078		1.36098		676.335	34.6162	2.26885	180	-0.165761	-0.000426304	723.566	1107.66						0.0867806	3.47122e-08	-0.202863
1.31167	78.7		0.413935		182.022		34.5077	2.86045	-31.8972		90582.9		-1.21437		2.71459		1.36275		676.313	34.6413	2.26891	180	-0.162858	-0.000238368	724.231	1107.55						0.0862652	3.45061e-08	-0.206136
1.31333	78.8		0.41279		181.41		34.4819	2.81528	-31.9167		90517.2		-1.20397		2.69808		1.36452		676.292	34.6661	2.26898	180	-0.15992	-4.70178e-05	724.883	1107.44						0.0857411	3.42964e-08	-0.209655
1.315	78.9		0.411649		180.786		34.4465	2.76821	-31.9283		90464.5		-1.19336		2.68122		1.36627		676.27	34.6907	2.26905	180	-0.156945	0.000148033	725.523	1107.34						0.0852075	3.4083e-08	-0.213449
1.31667	79		0.410513		180.148		34.4007	2.71905	-31.9316		90425.3		-1.18251		2.66399		1.368		676.249	34.715	2.26912	180	-0.153932	0.000347111	726.15	1107.24						0.0846636	3.38654e-08	-0.217551
1.31833	79.1		0.409379		179.495		34.3437	2.66754	-31.9262		90400.6		-1.17141		2.64636		1.36972		676.228	34.7392	2.26918	180	-0.150877	0.000550581	726.764	1107.15						0.0841086	3.36434e-08	-0.222
1.32	79.2		0.40825		178.826		34.2748	2.61341	-31.9114		90391		-1.16004		2.6283		1.37143		676.208	34.7631	2.26925	180	-0.147777	0.000758864	727.366	1107.06						0.0835415	3.34166e-08	-0.226841
1.32167	79.3		0.407124		178.139		34.193	2.55631	-31.8867		90397.7		-1.14836		2.60975		1.37312		676.187	34.7869	2.26932	180	-0.144629	0.000972436	727.954	1106.98						0.0829612	3.31845e-08	-0.232128
1.32333	79.4		0.406002		177.433		34.0972	2.49586	-31.8513		90421.8		-1.13636		2.59068		1.3748		676.167	34.8104	2.26938	180	-0.141427	0.00119185	728.528	1106.9						0.0823664	3.29465e-08	-0.237924
1.325	79.5		0.404884		176.705		33.9861	2.43159	-31.8045		90464.5		-1.12399		2.57104		1.37647		676.147	34.8337	2.26945	180	-0.138167	0.00141773	729.089	1106.83						0.0817556	3.27022e-08	-0.244304
1.32667	79.6		0.40377		175.954		33.8583	2.36295	-31.7453		90527.2		-1.11122		2.55076		1.37813		676.127	34.8568	2.26951	180	-0.134844	0.00165082	729.636	1106.76						0.0811272	3.24509e-08	-0.251357
1.32833	79.7		0.402659		175.177		33.7121	2.28926	-31.6728		90611.7		-1.09801		2.52978		1.37977		676.107	34.8797	2.26957	180	-0.131451	0.00189198	730.169	1106.71						0.0804792	3.21917e-08	-0.259193
1.33	79.8		0.401552		174.371		33.5455	2.2097	-31.5858		90720		-1.0843		2.50801		1.3814		676.087	34.9024	2.26964	180	-0.12798	0.00214223	730.687	1106.66						0.0798094	3.19237e-08	-0.267941
1.33167	79.9		0.400449		173.532		33.3561	2.12328	-31.4828		90854.2		-1.07004		2.48536		1.38301		676.068	34.9249	2.2697	180	-0.124424	0.00240278	731.191	1106.62						0.079115	3.1646e-08	-0.277764
1.33333	80		0.399349		172.656		33.1411	2.02875	-31.3623		91017.1		-1.05515		2.46171		1.38462		676.048	34.9472	2.26976	180	-0.120771	0.00267507	731.679	1106.59						0.0783928	3.13571e-08	-0.288858
1.335	80.1		0.398253		171.738		32.897	1.92458	-31.2225		91212		-1.03955		2.43692		1.38621		676.029	34.9693	2.26982	180	-0.117011	0.00296086	732.151	1106.58						0.0776391	3.10557e-08	-0.301471
1.33667	80.2		0.397161		170.772		32.6198	1.80881	-31.061		91442.5		-1.02312		2.41084		1.38779		676.01	34.9912	2.26988	180	-0.113128	0.00326227	732.607	1106.58						0.0768494	3.07397e-08	-0.315912
1.33833	80.3		0.396072		169.75		32.3041	1.67895	-30.8751		91713.4		-1.00575		2.38324		1.38935		675.991	35.013	2.26994	180	-0.109107	0.00358195	733.047	1106.6						0.0760179	3.04072e-08	-0.332573
1.34	80.4		0.394987		168.663		31.9435	1.53179	-30.6617		92030.4		-0.987269		2.3539		1.39091		675.973	35.0345	2.27	180	-0.104928	0.00392318	733.469	1106.64						0.075138	3.00552e-08	-0.351958
1.34167	80.5		0.393906		167.499		31.5298	1.36315	-30.4167		92400.3		-0.967491		2.32248		1.39245		675.954	35.0559	2.27006	180	-0.100567	0.00429013	733.873	1106.71						0.0742012	2.96805e-08	-0.374716
1.34333	80.6		0.392828		166.245		31.0526	1.16746	-30.1352		92832		-0.946164		2.28861		1.39398		675.936	35.0771	2.27012	180	-0.0959959	0.00468814	734.258	1106.8						0.073197	2.92788e-08	-0.4017
1.345	80.7		0.391753		164.881		30.4983	0.937287	-29.811		93336.5		-0.922975		2.25178		1.39551		675.918	35.0981	2.27018	180	-0.0911808	0.00512414	734.623	1106.92						0.0721119	2.88448e-08	-0.434037
1.34667	80.8		0.390683		163.383		29.8488	0.662522	-29.4363		93928.1		-0.897513		2.21134		1.39701		675.9	35.119	2.27023	180	-0.0860812	0.00560733	734.967	1107.08						0.0709288	2.83715e-08	-0.473234
1.34833	80.9		0.389615		161.72		29.0802	0.329262	-29.001		94625		-0.869244		2.16645		1.39851		675.882	35.1396	2.27029	180	-0.0806489	0.00615009	735.289	1107.29						0.0696255	2.78502e-08	-0.521329
1.35	81		0.388552		159.85		28.1603	0.25	-28.4921		95451.8		-0.837454		2.11596		1.4		675.864	35.1601	2.27035	180	-0.0748276	0.00676944	735.587	1107.55						0.0681728	2.72691e-08	-0.581098
1.35167	81.1		0.387492		158.048		27.2233	0.25	-27.98		96291.5		-0.806823		2.06731		1.40148		675.846	35.1804	2.2704	180	-0.0695043	0.00737901	735.86	1107.89						0.0667859	2.67144e-08	-0.554737
1.35333	81.2		0.386435		156.304		26.2732	0.25	-27.4851		97109.2		-0.777175		2.02022		1.40294		675.829	35.2006	2.27046	180	-0.0646153	0.00798133	736.108	1108.21						0.0654557	2.61823e-08	-0.532087
1.355	81.3		0.385382		154.619		25.3187	0.25	-27.0065		97905.8		-0.748521		1.97471		1.4044		675.812	35.2206	2.27051	180	-0.060133	0.00857537	736.335	1108.52						0.0641815	2.56726e-08	-0.509678
1.35667	81.4		0.384333		152.989		24.366	0.25	-26.5436		98682		-0.720816		1.93071		1.40584		675.794	35.2404	2.27057	180	-0.0560214	0.00916125	736.541	1108.82						0.0629601	2.51841e-08	-0.488541
1.35833	81.5		0.383287		151.414		23.4208	0.25	-26.0955		99438.3		-0.694032		1.88817		1.40727		675.777	35.2601	2.27062	180	-0.0522501	0.00973874	736.728	1109.12						0.0617894	2.47158e-08	-0.468284
1.36	81.6		0.382244		149.891		22.488	0.25	-25.6616		100175		-0.668139		1.84704		1.4087		675.761	35.2796	2.27068	180	-0.0487899	0.0103077	736.898	1109.4						0.060667	2.42668e-08	-0.448966
1.36167	81.7		0.381205		148.418		21.5719	0.25	-25.2412		100894		-0.643107		1.80729		1.41011		675.744	35.299	2.27073	180	-0.045614	0.0108681	737.052	1109.68						0.0595907	2.38363e-08	-0.430509
1.36333	81.8		0.380169		146.995		20.6761	0.25	-24.8338		101595		-0.618909		1.76886		1.41151		675.727	35.3182	2.27078	180	-0.0426979	0.0114198	737.191	1109.95						0.0585585	2.34234e-08	-0.412879
1.365	81.9		0.379137		145.619		19.8033	0.25	-24.4388		102278		-0.595517		1.7317		1.4129		675.711	35.3372	2.27084	180	-0.0400188	0.0119625	737.316	1110.22						0.0575685	2.30274e-08	-0.396034
1.36667	82		0.378108		144.289		18.956	0.25	-24.0556		102945		-0.572905		1.69579		1.41429		675.694	35.3561	2.27089	180	-0.037556	0.0124964	737.429	1110.48						0.0566186	2.26475e-08	-0.379934
1.36833	82.1		0.377083		143.003		18.1359	0.25	-23.6836		103596		-0.551048		1.66108		1.41566		675.678	35.3749	2.27094	180	-0.0352907	0.0130212	737.529	1110.74						0.0557073	2.22829e-08	-0.364545
1.37	82.2		0.376061		141.76		17.3444	0.25	-23.3225		104231		-0.529921		1.62752		1.41702		675.662	35.3935	2.27099	180	-0.0332055	0.0135369	737.618	1111						0.0548327	2.19331e-08	-0.349831
1.37167	82.3		0.375043		140.559		16.5824	0.25	-22.9718		104851		-0.5095		1.59509		1.41837		675.646	35.4119	2.27104	180	-0.0312846	0.0140435	737.697	1111.26						0.0539933	2.15973e-08	-0.335761
1.37333	82.4		0.374028		139.398		15.8504	0.25	-22.6309		105456		-0.489763		1.56374		1.41972		675.63	35.4302	2.27109	180	-0.0295138	0.0145408	737.766	1111.51						0.0531875	2.1275e-08	-0.322303
1.375	82.5		0.373016		138.276		15.1487	0.25	-22.2996		106047		-0.470686		1.53344		1.42105		675.614	35.4484	2.27114	180	-0.0278799	0.0150289	737.825	1111.76						0.052414	2.09656e-08	-0.309428
1.37667	82.6		0.372008		137.191		14.4773	0.25	-21.9773		106625		-0.452249		1.50416		1.42238		675.599	35.4664	2.27119	180	-0.0263712	0.0155077	737.877	1112.01						0.0516712	2.06685e-08	-0.297108
1.37833	82.7		0.371002		136.143		13.8359	0.25	-21.6638		107189		-0.434431		1.47586		1.42369		675.583	35.4843	2.27124	180	-0.0249768	0.0159771	737.92	1112.26						0.0509579	2.03832e-08	-0.285319
1.38	82.8		0.370001		135.13		13.224	0.25	-21.3586		107741		-0.41721		1.44851		1.425		675.568	35.5021	2.27129	180	-0.0236869	0.0164372	737.956	1112.51						0.0502728	2.01091e-08	-0.274034
1.38167	82.9		0.369002		134.151		12.6411	0.25	-21.0615		108280		-0.400568		1.42208		1.4263		675.553	35.5197	2.27134	180	-0.0224926	0.0168879	737.985	1112.76						0.0496147	1.98459e-08	-0.26323
1.38333	83		0.368007		133.205		12.0865	0.25	-20.772		108807		-0.384486		1.39654		1.42759		675.538	35.5371	2.27139	180	-0.0213859	0.0173294	738.008	1113.01						0.0489825	1.9593e-08	-0.252886
1.385	83.1		0.367016		132.291		11.5592	0.25	-20.4899		109323		-0.368945		1.37185		1.42887		675.523	35.5545	2.27144	180	-0.0203594	0.0177615	738.024	1113.26						0.0483751	1.935e-08	-0.242979
1.38667	83.2		0.366027		131.407		11.0585	0.25	-20.2149		109828		-0.353927		1.348		1.43014		675.508	35.5717	2.27148	180	-0.0194065	0.0181843	738.034	1113.5						0.0477913	1.91165e-08	-0.23349
1.38833	83.3		0.365042		130.554		10.5833	0.25	-19.9467		110322		-0.339415		1.32495		1.4314		675.493	35.5888	2.27153	180	-0.018521	0.0185978	738.039	1113.75						0.0472303	1.88921e-08	-0.2244
1.39	83.4		0.36406		129.729		10.1327	0.25	-19.685		110806		-0.325393		1.30268		1.43265		675.478	35.6057	2.27158	180	-0.0176974	0.0190022	738.039	1114						0.0466911	1.86764e-08	-0.21569
1.39167	83.5		0.363082		128.932		9.70556	0.25	-19.4296		111280		-0.311843		1.28116		1.4339		675.464	35.6226	2.27162	180	-0.0169307	0.0193974	738.034	1114.25						0.0461728	1.84691e-08	-0.207345
1.39333	83.6		0.362107		128.162		9.30094	0.25	-19.1802		111744		-0.298751		1.26037		1.43514		675.449	35.6393	2.27167	180	-0.0162164	0.0197835	738.024	1114.51						0.0456744	1.82698e-08	-0.199346
1.395	83.7		0.361134		127.418		8.9178	0.25	-18.9366		112198		-0.286102		1.24028		1.43636		675.435	35.6558	2.27171	180	-0.0155502	0.0201605	738.01	1114.76						0.0451952	1.80781e-08	-0.191679
1.39667	83.8		0.360166		126.699		8.5551	0.25	-18.6985		112644		-0.273879		1.22087		1.43758		675.421	35.6723	2.27176	180	-0.0149284	0.0205286	737.991	1115.01						0.0447344	1.78937e-08	-0.184328
1.39833	83.9		0.3592		126.004		8.21186	0.25	-18.4658		113081		-0.26207		1.20211		1.4388		675.406	35.6886	2.27181	180	-0.0143474	0.0208879	737.969	1115.26						0.0442912	1.77165e-08	-0.177281
1.4	84		0.358238		125.333		7.88709	0.25	-18.2383		113509		-0.250661		1.18399		1.44		675.392	35.7048	2.27185	180	-0.0138043	0.0212384	737.943	1115.52						0.0438649	1.75459e-08	-0.170523
1.40167	84.1		0.357278		124.685		7.57983	0.25	-18.0157		113930		-0.239637		1.16648		1.4412		675.378	35.7209	2.27189	180	-0.0132959	0.0215802	737.913	1115.77						0.0434548	1.73819e-08	-0.164041
1.40333	84.2		0.356322		124.058		7.28917	0.25	-17.7979		114342		-0.228986		1.14957		1.44238		675.365	35.7369	2.27194	180	-0.0128198	0.0219134	737.88	1116.03						0.0430602	1.72241e-08	-0.157824
1.405	84.3		0.35537		123.453		7.01423	0.25	-17.5846		114747		-0.218696		1.13322		1.44356		675.351	35.7528	2.27198	180	-0.0123735	0.0222382	737.843	1116.29						0.0426806	1.70722e-08	-0.15186
1.40667	84.4		0.35442		122.868		6.75413	0.25	-17.3758		115144		-0.208754		1.11743		1.44474		675.337	35.7685	2.27203	180	-0.0119548	0.0225546	737.804	1116.55						0.0423152	1.69261e-08	-0.146139
1.40833	84.5		0.353473		122.303		6.50808	0.25	-17.1712		115535		-0.199148		1.10218		1.4459		675.324	35.7841	2.27207	180	-0.0115616	0.0228628	737.761	1116.81						0.0419636	1.67854e-08	-0.140648
1.41	84.6		0.35253		121.757		6.27529	0.25	-16.9706		115918		-0.189868		1.08744		1.44706		675.31	35.7997	2.27211	180	-0.0111922	0.0231629	737.716	1117.07						0.0416251	1.66501e-08	-0.135379
1.41167	84.7		0.35159		121.23		6.05501	0.25	-16.774		116295		-0.180902		1.0732		1.44821		675.297	35.8151	2.27215	180	-0.0108447	0.023455	737.668	1117.33						0.0412993	1.65197e-08	-0.130323
1.41333	84.8		0.350653		120.72		5.84654	0.25	-16.5813		116665		-0.172239		1.05944		1.44935		675.284	35.8304	2.2722	180	-0.0105177	0.0237393	737.618	1117.59						0.0409857	1.63943e-08	-0.125469
1.415	84.9		0.349719		120.228		5.64921	0.25	-16.3921		117030		-0.163869		1.04615		1.45049		675.271	35.8455	2.27224	180	-0.0102098	0.0240158	737.565	1117.86						0.0406836	1.62735e-08	-0.120809
1.41667	85		0.348788		119.752		5.46237	0.25	-16.2065		117388		-0.155783		1.0333		1.45161		675.258	35.8606	2.27228	180	-0.00991948	0.0242848	737.51	1118.12						0.0403928	1.61571e-08	-0.116335
1.41833	85.1		0.34786		119.292		5.28544	0.25	-16.0242		117740		-0.14797		1.02089		1.45273		675.245	35.8756	2.27232	180	-0.00964567	0.0245463	737.452	1118.39						0.0401127	1.60451e-08	-0.11204
1.42	85.2		0.346936		118.848		5.11783	0.25	-15.8453		118087		-0.140421		1.0089		1.45385		675.232	35.8905	2.27236	180	-0.00938722	0.0248005	737.393	1118.66						0.0398429	1.59372e-08	-0.107915
1.42167	85.3		0.346014		118.419		4.95901	0.25	-15.6695		118429		-0.133126		0.997319		1.45495		675.219	35.9052	2.2724	180	-0.0091431	0.0250475	737.331	1118.93						0.039583	1.58332e-08	-0.103954
1.42333	85.4		0.345096		118.005		4.80848	0.25	-15.4967		118765		-0.126079		0.986125		1.45605		675.206	35.9199	2.27244	180	-0.00891235	0.0252876	737.267	1119.19						0.0393327	1.57331e-08	-0.100149
1.425	85.5		0.34418		117.604		4.66575	0.25	-15.3268		119096		-0.119269		0.975309		1.45714		675.194	35.9344	2.27248	180	-0.00869409	0.0255207	737.202	1119.46						0.0390914	1.56366e-08	-0.0964939
1.42667	85.6		0.343268		117.217		4.53038	0.25	-15.1598		119423		-0.112689		0.964858		1.45823		675.181	35.9489	2.27252	180	-0.00848752	0.0257471	737.135	1119.74						0.038859	1.55436e-08	-0.0929829
1.42833	85.7		0.342358		116.843		4.40194	0.25	-14.9955		119745		-0.10633		0.954759		1.45931		675.169	35.9633	2.27256	180	-0.00829188	0.025967	737.066	1120.01						0.0386349	1.5454e-08	-0.0896096
1.43	85.8		0.341452		116.481		4.28003	0.25	-14.8338		120062		-0.100185		0.945		1.46038		675.156	35.9775	2.2726	180	-0.00810647	0.0261803	736.995	1120.28						0.038419	1.53676e-08	-0.0863684
1.43167	85.9		0.340549		116.132		4.16428	0.25	-14.6747		120374		-0.0942473		0.935569		1.46144		675.144	35.9917	2.27264	180	-0.00793066	0.0263874	736.923	1120.55						0.0382109	1.52844e-08	-0.0832538
1.43333	86		0.339648		115.795		4.05434	0.25	-14.518		120683		-0.0885089		0.926455		1.4625		675.132	36.0057	2.27268	180	-0.00776384	0.0265884	736.849	1120.83						0.0380102	1.52041e-08	-0.0802607
1.435	86.1		0.338751		115.468		3.94987	0.25	-14.3637		120987		-0.0829629		0.917647		1.46355		675.12	36.0197	2.27272	180	-0.00760547	0.0267833	736.773	1121.1						0.0378168	1.51267e-08	-0.0773841
1.43667	86.2		0.337857		115.153		3.85056	0.25	-14.2116		121288		-0.0776029		0.909134		1.4646		675.108	36.0336	2.27276	180	-0.00745502	0.0269723	736.697	1121.38						0.0376302	1.50521e-08	-0.0746191
1.43833	86.3		0.336965		114.848		3.75613	0.25	-14.0618		121584		-0.0724223		0.900906		1.46563		675.096	36.0473	2.2728	180	-0.00731202	0.0271557	736.619	1121.65						0.0374503	1.49801e-08	-0.0719612
1.44	86.4		0.336077		114.554		3.66629	0.25	-13.9141		121877		-0.0674148		0.892953		1.46667		675.084	36.061	2.27283	180	-0.00717602	0.0273334	736.539	1121.93						0.0372768	1.49107e-08	-0.0694061
1.44167	86.5		0.335191		114.269		3.58078	0.25	-13.7685		122167		-0.0625744		0.885265		1.46769		675.072	36.0746	2.27287	180	-0.00704662	0.0275057	736.459	1122.21						0.0371094	1.48438e-08	-0.0669497
1.44333	86.6		0.334309		113.994		3.49937	0.25	-13.6248		122452		-0.0578953		0.877834		1.46871		675.061	36.0881	2.27291	180	-0.00692342	0.0276727	736.377	1122.49						0.036948	1.47792e-08	-0.0645878
1.445	86.7		0.333429		113.728		3.42183	0.25	-13.4831		122735		-0.0533719		0.87065		1.46972		675.049	36.1015	2.27295	180	-0.00680606	0.0278345	736.294	1122.77						0.0367922	1.47169e-08	-0.0623167
1.44667	86.8		0.332553		113.471		3.34794	0.25	-13.3433		123014		-0.0489987		0.863704		1.47073		675.037	36.1148	2.27298	180	-0.00669423	0.0279913	736.21	1123.05						0.0366418	1.46567e-08	-0.0601328
1.44833	86.9		0.331679		113.222		3.2775	0.25	-13.2052		123290		-0.0447705		0.856988		1.47173		675.026	36.1281	2.27302	180	-0.00658759	0.0281432	736.125	1123.33						0.0364968	1.45987e-08	-0.0580325
1.45	87		0.330808		112.981		3.21033	0.25	-13.0689		123564		-0.0406821		0.850495		1.47273		675.015	36.1412	2.27305	180	-0.00648585	0.0282903	736.038	1123.61						0.0363567	1.45427e-08	-0.0560125
1.45167	87.1		0.32994		112.749		3.14624	0.25	-12.9342		123834		-0.0367287		0.844216		1.47372		675.003	36.1543	2.27309	180	-0.00638876	0.0284327	735.951	1123.89						0.0362215	1.44886e-08	-0.0540696
1.45333	87.2		0.329075		112.524		3.08506	0.25	-12.8012		124101		-0.0329056		0.838144		1.4747		674.992	36.1672	2.27313	180	-0.00629604	0.0285707	735.863	1124.17						0.036091	1.44364e-08	-0.0522007
1.455	87.3		0.328213		112.306		3.02665	0.25	-12.6698		124366		-0.0292081		0.832272		1.47568		674.981	36.1801	2.27316	180	-0.00620747	0.0287042	735.774	1124.45						0.035965	1.4386e-08	-0.0504029
1.45667	87.4		0.327354		112.096		2.97085	0.25	-12.5399		124628		-0.0256319		0.826592		1.47665		674.97	36.1929	2.2732	180	-0.00612281	0.0288335	735.684	1124.73						0.0358434	1.43373e-08	-0.0486734
1.45833	87.5		0.326497		111.893		2.91753	0.25	-12.4115		124887		-0.0221726		0.821098		1.47761		674.959	36.2056	2.27323	180	-0.00604186	0.0289587	735.593	1125.01						0.0357258	1.42903e-08	-0.0470094
1.46	87.6		0.325644		111.696		2.86655	0.25	-12.2845		125144		-0.0188262		0.815783		1.47857		674.948	36.2183	2.27327	180	-0.00596442	0.0290798	735.501	1125.3						0.0356123	1.42449e-08	-0.0454084
1.46167	87.7		0.324793		111.505		2.81779	0.25	-12.1588		125399		-0.0155887		0.810641		1.47953		674.937	36.2308	2.2733	180	-0.00589031	0.029197	735.409	1125.58						0.0355026	1.42011e-08	-0.0438679
1.46333	87.8		0.323945		111.321		2.77114	0.25	-12.0346		125651		-0.0124563		0.805666		1.48047		674.926	36.2433	2.27334	180	-0.00581936	0.0293104	735.316	1125.86						0.0353967	1.41587e-08	-0.0423855
1.465	87.9		0.3231		111.143		2.72648	0.25	-11.9116		125901		-0.00942515		0.800852		1.48142		674.916	36.2557	2.27337	180	-0.0057514	0.0294201	735.222	1126.15						0.0352943	1.41177e-08	-0.040959
1.46667	88		0.322258		110.97		2.68372	0.25	-11.7899		126149		-0.00649182		0.796193		1.48235		674.905	36.268	2.2734	180	-0.00568627	0.0295262	735.127	1126.43						0.0351953	1.40781e-08	-0.0395861
1.46833	88.1		0.321418		110.803		2.64275	0.25	-11.6694		126395		-0.0036528		0.791684		1.48328		674.894	36.2802	2.27344	180	-0.00562384	0.0296288	735.032	1126.71						0.0350997	1.40399e-08	-0.0382647
1.47	88.2		0.320582		110.641		2.60349	0.25	-11.5501		126639		-0.000904778		0.787319		1.48421		674.884	36.2924	2.27347	180	-0.00556397	0.0297281	734.936	1127						0.0350072	1.40029e-08	-0.036993
1.47167	88.3		0.319748		110.485		2.56585	0.25	-11.432		126881		0		0.783094		1.48513		674.873	36.3045	2.27351	180	-0.00550653	0.0298241	734.839	1127.28						0.0349177	1.39671e-08	-0.0357688
1.47333	88.4		0.318917		110.332		2.52934	0.25	-11.3149		127120		0		0.778956		1.48605		674.863	36.3165	2.27354	180	-0.00545077	0.0299181	734.742	1127.56						0.0348303	1.39321e-08	-0.034991
1.475	88.5		0.318088		110.181		2.49382	0.25	-11.199		127358		0		0.774891		1.48696		674.853	36.3284	2.27357	180	-0.00539645	0.0300105	734.644	1127.84						0.0347444	1.38978e-08	-0.0343402
1.47667	88.6		0.317263		110.033		2.45928	0.25	-11.0841		127595		0		0.770899		1.48786		674.842	36.3402	2.2736	180	-0.00534357	0.0301012	734.545	1128.12						0.0346602	1.38641e-08	-0.0336791
1.47833	88.7		0.31644		109.888		2.42567	0.25	-10.9703		127829		0		0.766978		1.48876		674.832	36.352	2.27364	180	-0.00529207	0.0301903	734.446	1128.4						0.0345776	1.3831e-08	-0.0330393
1.48	88.8		0.31562		109.745		2.39298	0.25	-10.8575		128062		0		0.763128		1.48966		674.822	36.3637	2.27367	180	-0.0052419	0.0302778	734.347	1128.67						0.0344966	1.37986e-08	-0.0324129
1.48167	88.9		0.314803		109.605		2.36116	0.25	-10.7457		128293		0		0.759346		1.49054		674.812	36.3753	2.2737	180	-0.00519303	0.0303637	734.247	1128.95						0.0344171	1.37668e-08	-0.0318014
1.48333	89		0.313988		109.468		2.3302	0.25	-10.6349		128522		0		0.755632		1.49143		674.802	36.3869	2.27373	180	-0.0051454	0.0304481	734.146	1129.22						0.0343391	1.37356e-08	-0.0312038
1.485	89.1		0.313176		109.333		2.30005	0.25	-10.5251		128749		0		0.751983		1.49231		674.792	36.3984	2.27376	180	-0.00509898	0.0305309	734.045	1129.49						0.0342625	1.3705e-08	-0.0306201
1.48667	89.2		0.312367		109.2		2.2707	0.25	-10.4163		128975		0		0.748399		1.49318		674.782	36.4098	2.2738	180	-0.00505372	0.0306123	733.943	1129.75						0.0341874	1.3675e-08	-0.0300498
1.48833	89.3		0.31156		109.07		2.24212	0.25	-10.3084		129200		0		0.744877		1.49405		674.772	36.4211	2.27383	180	-0.0050096	0.0306922	733.841	1130.02						0.0341137	1.36455e-08	-0.0294927
1.49	89.4		0.310756		108.941		2.21428	0.25	-10.2014		129422		0		0.741418		1.49492		674.763	36.4324	2.27386	180	-0.00496657	0.0307706	733.738	1130.28						0.0340413	1.36165e-08	-0.0289483
1.49167	89.5		0.309955		108.815		2.18716	0.25	-10.0953		129643		0		0.738018		1.49577		674.753	36.4436	2.27389	180	-0.0049246	0.0308476	733.635	1130.55						0.0339703	1.35881e-08	-0.0284164
1.49333	89.6		0.309157		108.692		2.16073	0.25	-9.9901		129863		0		0.734678		1.49663		674.743	36.4548	2.27392	180	-0.00488365	0.0309232	733.531	1130.81						0.0339005	1.35602e-08	-0.0278967
1.495	89.7		0.308361		108.57		2.13497	0.25	-9.88577		130081		0		0.731395		1.49748		674.734	36.4658	2.27395	180	-0.00484369	0.0309974	733.427	1131.07						0.033832	1.35328e-08	-0.0273888
1.49667	89.8		0.307568		108.451		2.10987	0.25	-9.78231		130298		0		0.728168		1.49832		674.724	36.4768	2.27398	180	-0.0048047	0.0310703	733.322	1131.32						0.0337648	1.35059e-08	-0.0268926
1.49833	89.9		0.306777		108.333		2.08539	0.25	-9.67968		130513		0		0.724998		1.49916		674.715	36.4878	2.27401	180	-0.00476663	0.0311419	733.217	1131.58						0.0336988	1.34795e-08	-0.0264076
1.5	90		0.305989		108.218		2.06153	0.25	-9.57788		130727		0		0.721881		1.5		674.705	36.4986	2.27404	180	-0.00472947	0.0312121	733.112	1131.83						0.033634	1.34536e-08	-0.0259337
1.50167	90.1		0.305204		108.104		2.03825	0.25	-9.47689		130939		0		0.718817		1.50083		674.696	36.5094	2.27407	180	-0.00469318	0.0312811	733.006	1132.09						0.0335703	1.34281e-08	-0.0254705
1.50333	90.2		0.304421		107.993		2.01555	0.25	-9.3767		131150		0		0.715805		1.50166		674.687	36.5202	2.2741	180	-0.00465774	0.0313488	732.9	1132.34						0.0335077	1.34031e-08	-0.0250178
1.505	90.3		0.303641		107.883		1.9934	0.25	-9.2773		131360		0		0.712844		1.50248		674.677	36.5309	2.27413	180	-0.00462312	0.0314153	732.793	1132.59						0.0334463	1.33785e-08	-0.0245754
1.50667	90.4		0.302863		107.775		1.97179	0.25	-9.17866		131568		0		0.709932		1.5033		674.668	36.5415	2.27416	180	-0.00458929	0.0314806	732.686	1132.83						0.0333859	1.33544e-08	-0.024143
1.50833	90.5		0.302088		107.669		1.95069	0.25	-9.08079		131775		0		0.707069		1.50411		674.659	36.552	2.27419	180	-0.00455624	0.0315446	732.578	1133.08						0.0333266	1.33307e-08	-0.0237204
1.51	90.6		0.301316		107.565		1.9301	0.25	-8.98365		131980		0		0.704254		1.50492		674.65	36.5625	2.27422	180	-0.00452393	0.0316076	732.47	1133.32						0.0332684	1.33074e-08	-0.0233072
1.51167	90.7		0.300546		107.462		1.91	0.25	-8.88725		132185		0		0.701485		1.50572		674.641	36.5729	2.27425	180	-0.00449235	0.0316693	732.362	1133.57						0.0332111	1.32844e-08	-0.0229034
1.51333	90.8		0.299779		107.362		1.89037	0.25	-8.79157		132388		0		0.698762		1.50652		674.632	36.5833	2.27428	180	-0.00446147	0.0317299	732.253	1133.81						0.0331548	1.32619e-08	-0.0225086
1.515	90.9		0.299014		107.262		1.8712	0.25	-8.6966		132590		0		0.696083		1.50732		674.623	36.5936	2.2743	180	-0.00443128	0.0317895	732.144	1134.05						0.0330995	1.32398e-08	-0.0221227
1.51667	91		0.298252		107.165		1.85247	0.25	-8.60232		132791		0		0.693448		1.50811		674.614	36.6038	2.27433	180	-0.00440175	0.0318479	732.035	1134.29						0.0330452	1.32181e-08	-0.0217455
1.51833	91.1		0.297493		107.069		1.83418	0.25	-8.50873		132990		0		0.690856		1.50889		674.605	36.614	2.27436	180	-0.00437287	0.0319053	731.925	1134.53						0.0329917	1.31967e-08	-0.0213766
1.52	91.2		0.296736		106.974		1.8163	0.25	-8.41581		133189		0		0.688306		1.50968		674.597	36.6241	2.27439	180	-0.00434461	0.0319616	731.815	1134.76						0.0329392	1.31757e-08	-0.021016
1.52167	91.3		0.295981		106.881		1.79883	0.25	-8.32355		133386		0		0.685797		1.51046		674.588	36.6342	2.27442	180	-0.00431695	0.0320169	731.704	1135						0.0328875	1.3155e-08	-0.0206635
1.52333	91.4		0.295229		106.79		1.78175	0.25	-8.23194		133582		0		0.683328		1.51123		674.579	36.6442	2.27444	180	-0.00428989	0.0320712	731.593	1135.23						0.0328367	1.31347e-08	-0.0203187
1.525	91.5		0.29448		106.7		1.76505	0.25	-8.14097		133777		0		0.680898		1.512		674.571	36.6541	2.27447	180	-0.0042634	0.0321245	731.482	1135.46						0.0327868	1.31147e-08	-0.0199817
1.52667	91.6		0.293733		106.611		1.74872	0.25	-8.05063		133971		0		0.678506		1.51277		674.562	36.664	2.2745	180	-0.00423746	0.0321768	731.371	1135.7						0.0327377	1.30951e-08	-0.0196521
1.52833	91.7		0.292988		106.524		1.73275	0.25	-7.96092		134164		0		0.676152		1.51353		674.553	36.6739	2.27453	180	-0.00421207	0.0322282	731.259	1135.92						0.0326893	1.30757e-08	-0.0193298
1.53	91.8		0.292246		106.438		1.71713	0.25	-7.87181		134356		0		0.673835		1.51429		674.545	36.6836	2.27455	180	-0.0041872	0.0322786	731.147	1136.15						0.0326418	1.30567e-08	-0.0190146
1.53167	91.9		0.291506		106.354		1.70185	0.25	-7.78331		134546		0		0.671554		1.51504		674.537	36.6934	2.27458	180	-0.00416283	0.0323281	731.035	1136.38						0.032595	1.3038e-08	-0.0187064
1.53333	92		0.290769		106.271		1.6869	0.25	-7.69539		134736		0		0.669308		1.51579		674.528	36.703	2.27461	180	-0.00413897	0.0323767	730.922	1136.61						0.032549	1.30196e-08	-0.0184049
1.535	92.1		0.290035		106.189		1.67226	0.25	-7.60806		134925		0		0.667097		1.51654		674.52	36.7126	2.27463	180	-0.00411558	0.0324244	730.809	1136.83						0.0325037	1.30015e-08	-0.0181101
1.53667	92.2		0.289302		106.108		1.65794	0.25	-7.5213		135112		0		0.66492		1.51728		674.512	36.7222	2.27466	180	-0.00409267	0.0324712	730.696	1137.05						0.0324592	1.29837e-08	-0.0178218
1.53833	92.3		0.288573		106.029		1.64392	0.25	-7.43511		135299		0		0.662775		1.51802		674.503	36.7317	2.27468	180	-0.00407021	0.0325172	730.582	1137.28						0.0324153	1.29661e-08	-0.0175398
1.54	92.4		0.287845		105.951		1.63019	0.25	-7.34947		135485		0		0.660664		1.51875		674.495	36.7412	2.27471	180	-0.00404819	0.0325623	730.468	1137.5						0.0323722	1.29489e-08	-0.0172639
1.54167	92.5		0.28712		105.873		1.61674	0.25	-7.26438		135670		0		0.658584		1.51948		674.487	36.7506	2.27474	180	-0.00402661	0.0326067	730.354	1137.72						0.0323297	1.29319e-08	-0.0169941
1.54333	92.6		0.286398		105.798		1.60357	0.25	-7.17983		135853		0		0.656535		1.52021		674.479	36.7599	2.27476	180	-0.00400544	0.0326502	730.24	1137.93						0.0322879	1.29151e-08	-0.0167301
1.545	92.7		0.285678		105.723		1.59067	0.25	-7.09581		136036		0		0.654516		1.52093		674.471	36.7692	2.27479	180	-0.00398468	0.0326929	730.125	1138.15						0.0322467	1.28987e-08	-0.0164719
1.54667	92.8		0.28496		105.649		1.57802	0.25	-7.01231		136218		0		0.652527		1.52165		674.463	36.7784	2.27481	180	-0.00396432	0.0327348	730.011	1138.37						0.0322061	1.28825e-08	-0.0162193
1.54833	92.9		0.284245		105.577		1.56564	0.25	-6.92933		136400		0		0.650568		1.52237		674.455	36.7876	2.27484	180	-0.00394434	0.032776	729.896	1138.58						0.0321662	1.28665e-08	-0.0159722
1.55	93		0.283532		105.505		1.55349	0.25	-6.84685		136580		0		0.648637		1.52308		674.447	36.7968	2.27486	180	-0.00392474	0.0328164	729.78	1138.8						0.0321269	1.28508e-08	-0.0157304
1.55167	93.1		0.282821		105.435		1.54159	0.25	-6.76488		136759		0		0.646734		1.52379		674.439	36.8058	2.27489	180	-0.00390551	0.0328561	729.665	1139.01						0.0320881	1.28353e-08	-0.0154938
1.55333	93.2		0.282113		105.365		1.52992	0.25	-6.6834		136938		0		0.644858		1.52449		674.431	36.8149	2.27491	180	-0.00388663	0.0328951	729.549	1139.22						0.03205	1.282e-08	-0.0152624
1.555	93.3		0.281407		105.297		1.51848	0.25	-6.60241		137115		0		0.643009		1.52519		674.424	36.8239	2.27494	180	-0.0038681	0.0329333	729.433	1139.43						0.0320124	1.2805e-08	-0.0150359
1.55667	93.4		0.280703		105.229		1.50726	0.25	-6.5219		137292		0		0.641187		1.52589		674.416	36.8328	2.27496	180	-0.0038499	0.0329709	729.317	1139.64						0.0319754	1.27901e-08	-0.0148142
1.55833	93.5		0.280002		105.163		1.49625	0.25	-6.44186		137468		0		0.63939		1.52658		674.408	36.8417	2.27499	180	-0.00383204	0.0330078	729.2	1139.85						0.0319389	1.27755e-08	-0.0145974
1.56	93.6		0.279303		105.097		1.48545	0.25	-6.36228		137644		0		0.637618		1.52727		674.401	36.8505	2.27501	180	-0.00381449	0.033044	729.083	1140.05						0.0319029	1.27612e-08	-0.0143851
1.56167	93.7		0.278607		105.032		1.47486	0.25	-6.28317		137818		0		0.635871		1.52796		674.393	36.8593	2.27504	180	-0.00379726	0.0330796	728.966	1140.26						0.0318675	1.2747e-08	-0.0141774
1.56333	93.8		0.277913		104.968		1.46446	0.25	-6.2045		137992		0		0.634149		1.52864		674.385	36.8681	2.27506	180	-0.00378033	0.0331145	728.849	1140.47						0.0318325	1.2733e-08	-0.0139741
1.565	93.9		0.277221		104.906		1.45425	0.25	-6.12629		138164		0		0.63245		1.52932		674.378	36.8768	2.27509	180	-0.00376369	0.0331487	728.732	1140.67						0.0317981	1.27192e-08	-0.0137751
1.56667	94		0.276531		104.843		1.44424	0.25	-6.04852		138337		0		0.630774		1.53		674.37	36.8854	2.27511	180	-0.00374735	0.0331824	728.614	1140.87						0.0317641	1.27057e-08	-0.0135804
1.56833	94.1		0.275844		104.782		1.4344	0.25	-5.97118		138508		0		0.629121		1.53067		674.363	36.894	2.27513	180	-0.00373129	0.0332154	728.497	1141.07						0.0317307	1.26923e-08	-0.0133897
1.57	94.2		0.275159		104.722		1.42474	0.25	-5.89427		138679		0		0.62749		1.53134		674.355	36.9026	2.27516	180	-0.0037155	0.0332479	728.379	1141.28						0.0316977	1.26791e-08	-0.0132031
1.57167	94.3		0.274476		104.662		1.41526	0.25	-5.81778		138848		0		0.625881		1.53201		674.348	36.9111	2.27518	180	-0.00369997	0.0332797	728.261	1141.47						0.0316651	1.2666e-08	-0.0130204
1.57333	94.4		0.273796		104.603		1.40594	0.25	-5.74171		139018		0		0.624293		1.53267		674.341	36.9196	2.2752	180	-0.00368471	0.033311	728.142	1141.67						0.031633	1.26532e-08	-0.0128416
1.575	94.5		0.273118		104.545		1.39679	0.25	-5.66606		139186		0		0.622726		1.53333		674.333	36.928	2.27523	180	-0.00366971	0.0333417	728.024	1141.87						0.0316013	1.26405e-08	-0.0126665
1.57667	94.6		0.272442		104.488		1.3878	0.25	-5.59081		139354		0		0.62118		1.53399		674.326	36.9364	2.27525	180	-0.00365495	0.0333719	727.905	1142.07						0.0315701	1.2628e-08	-0.012495
1.57833	94.7		0.271768		104.432		1.37896	0.25	-5.51596		139521		0		0.619654		1.53464		674.319	36.9447	2.27527	180	-0.00364043	0.0334015	727.786	1142.26						0.0315393	1.26157e-08	-0.0123272
1.58	94.8		0.271097		104.376		1.37027	0.25	-5.44151		139687		0		0.618147		1.53529		674.312	36.953	2.2753	180	-0.00362615	0.0334306	727.667	1142.46						0.0315089	1.26036e-08	-0.0121628
1.58167	94.9		0.270427		104.321		1.36174	0.25	-5.36745		139853		0		0.61666		1.53594		674.305	36.9613	2.27532	180	-0.0036121	0.0334591	727.548	1142.65						0.0314789	1.25915e-08	-0.0120019
1.58333	95		0.26976		104.266		1.35335	0.25	-5.29378		140018		0		0.615191		1.53659		674.298	36.9695	2.27534	180	-0.00359827	0.0334872	727.429	1142.85						0.0314493	1.25797e-08	-0.0118443
1.585	95.1		0.269096		104.213		1.34509	0.25	-5.22049		140182		0		0.613742		1.53723		674.291	36.9776	2.27536	180	-0.00358466	0.0335147	727.309	1143.04						0.03142	1.2568e-08	-0.0116899
1.58667	95.2		0.268433		104.16		1.33698	0.25	-5.14757		140346		0		0.61231		1.53786		674.283	36.9858	2.27539	180	-0.00357126	0.0335418	727.189	1143.23						0.0313912	1.25565e-08	-0.0115388
1.58833	95.3		0.267773		104.107		1.329	0.25	-5.07503		140509		0		0.610896		1.5385		674.276	36.9938	2.27541	180	-0.00355808	0.0335683	727.069	1143.42						0.0313627	1.25451e-08	-0.0113907
1.59	95.4		0.267115		104.056		1.32115	0.25	-5.00286		140671		0		0.6095		1.53913		674.27	37.0019	2.27543	180	-0.00354509	0.0335944	726.949	1143.61						0.0313346	1.25338e-08	-0.0112457
1.59167	95.5		0.266459		104.004		1.31343	0.25	-4.93105		140833		0		0.60812		1.53976		674.263	37.0099	2.27545	180	-0.00353231	0.03362	726.829	1143.8						0.0313068	1.25227e-08	-0.0111037
1.59333	95.6		0.265805		103.954		1.30583	0.25	-4.85959		140994		0		0.606757		1.54038		674.256	37.0178	2.27547	180	-0.00351972	0.0336451	726.709	1143.98						0.0312794	1.25118e-08	-0.0109645
1.595	95.7		0.265153		103.904		1.29835	0.25	-4.7885		141155		0		0.605411		1.54101		674.249	37.0257	2.2755	180	-0.00350732	0.0336698	726.588	1144.17						0.0312524	1.25009e-08	-0.0108282
1.59667	95.8		0.264504		103.855		1.29099	0.25	-4.71775		141315		0		0.604081		1.54163		674.242	37.0336	2.27552	180	-0.0034951	0.0336941	726.468	1144.35						0.0312256	1.24902e-08	-0.0106947
1.59833	95.9		0.263857		103.806		1.28375	0.25	-4.64735		141474		0		0.602766		1.54224		674.235	37.0414	2.27554	180	-0.00348307	0.0337179	726.347	1144.54						0.0311992	1.24797e-08	-0.0105638
1.6	96		0.263211		103.758		1.27662	0.25	-4.57729		141633		0		0.601467		1.54286		674.229	37.0492	2.27556	180	-0.00347121	0.0337413	726.226	1144.72						0.0311731	1.24692e-08	-0.0104356
1.60167	96.1		0.262568		103.711		1.26959	0.25	-4.50757		141791		0		0.600184		1.54347		674.222	37.057	2.27558	180	-0.00345952	0.0337643	726.105	1144.91						0.0311473	1.24589e-08	-0.01031
1.60333	96.2		0.261928		103.664		1.26268	0.25	-4.43818		141948		0		0.598915		1.54408		674.215	37.0647	2.2756	180	-0.003448	0.0337868	725.984	1145.09						0.0311219	1.24488e-08	-0.010187
1.605	96.3		0.261289		103.617		1.25587	0.25	-4.36912		142105		0		0.59766		1.54468		674.209	37.0723	2.27563	180	-0.00343665	0.033809	725.862	1145.27						0.0310967	1.24387e-08	-0.0100663
1.60667	96.4		0.260652		103.571		1.24916	0.25	-4.30039		142262		0		0.59642		1.54528		674.202	37.08	2.27565	180	-0.00342545	0.0338307	725.741	1145.45						0.0310718	1.24287e-08	-0.00994812
1.60833	96.5		0.260018		103.526		1.24256	0.25	-4.23198		142418		0		0.595194		1.54588		674.195	37.0876	2.27567	180	-0.00341442	0.0338521	725.619	1145.63						0.0310473	1.24189e-08	-0.00983226
1.61	96.6		0.259386		103.481		1.23605	0.25	-4.16389		142573		0		0.593981		1.54648		674.189	37.0951	2.27569	180	-0.00340354	0.0338731	725.497	1145.81						0.031023	1.24092e-08	-0.00971871
1.61167	96.7		0.258755		103.436		1.22963	0.25	-4.09612		142728		0		0.592782		1.54707		674.182	37.1027	2.27571	180	-0.0033928	0.0338937	725.376	1145.99						0.0309989	1.23996e-08	-0.0096074
1.61333	96.8		0.258127		103.392		1.22331	0.25	-4.02866		142882		0		0.591596		1.54766		674.176	37.1101	2.27573	180	-0.00338222	0.0339139	725.254	1146.16						0.0309752	1.23901e-08	-0.00949829
1.615	96.9		0.257501		103.349		1.21708	0.25	-3.96151		143036		0		0.590424		1.54825		674.169	37.1176	2.27575	180	-0.00337178	0.0339338	725.131	1146.34						0.0309517	1.23807e-08	-0.00939133
1.61667	97		0.256877		103.306		1.21094	0.25	-3.89466		143189		0		0.589263		1.54884		674.163	37.125	2.27577	180	-0.00336147	0.0339533	725.009	1146.51						0.0309285	1.23714e-08	-0.00928646
1.61833	97.1		0.256255		103.264		1.20488	0.25	-3.82812		143342		0		0.588116		1.54942		674.157	37.1324	2.27579	180	-0.00335131	0.0339725	724.887	1146.69						0.0309055	1.23622e-08	-0.00918365
1.62	97.2		0.255636		103.221		1.19891	0.25	-3.76187		143494		0		0.58698		1.55		674.15	37.1397	2.27581	180	-0.00334128	0.0339913	724.764	1146.86						0.0308828	1.23531e-08	-0.00908284
1.62167	97.3		0.255018		103.18		1.19303	0.25	-3.69592		143646		0		0.585857		1.55058		674.144	37.147	2.27583	180	-0.00333138	0.0340098	724.642	1147.03						0.0308604	1.23442e-08	-0.00898399
1.62333	97.4		0.254402		103.139		1.18722	0.25	-3.63026		143797		0		0.584745		1.55115		674.138	37.1542	2.27585	180	-0.00332161	0.0340279	724.519	1147.21						0.0308382	1.23353e-08	-0.00888705
1.625	97.5		0.253788		103.098		1.1815	0.25	-3.5649		143947		0		0.583645		1.55172		674.131	37.1615	2.27587	180	-0.00331196	0.0340458	724.396	1147.38						0.0308162	1.23265e-08	-0.00879199
1.62667	97.6		0.253177		103.058		1.17585	0.25	-3.49981		144097		0		0.582556		1.55229		674.125	37.1687	2.27589	180	-0.00330244	0.0340633	724.273	1147.55						0.0307944	1.23178e-08	-0.00869875
1.62833	97.7		0.252567		103.018		1.17028	0.25	-3.43502		144247		0		0.581478		1.55286		674.119	37.1758	2.27591	180	-0.00329304	0.0340805	724.15	1147.72						0.0307729	1.23092e-08	-0.0086073
1.63	97.8		0.25196		102.978		1.16478	0.25	-3.3705		144396		0		0.580411		1.55342		674.113	37.1829	2.27593	180	-0.00328375	0.0340974	724.027	1147.89						0.0307516	1.23006e-08	-0.0085176
1.63167	97.9		0.251354		102.939		1.15935	0.25	-3.30626		144545		0		0.579355		1.55399		674.107	37.19	2.27595	180	-0.00327458	0.034114	723.904	1148.05						0.0307305	1.22922e-08	-0.00842961
1.63333	98		0.250751		102.9		1.154	0.25	-3.2423		144693		0		0.578309		1.55455		674.101	37.1971	2.27597	180	-0.00326553	0.0341303	723.78	1148.22						0.0307097	1.22839e-08	-0.00834328
1.635	98.1		0.250149		102.862		1.14871	0.25	-3.1786		144841		0		0.577274		1.5551		674.094	37.2041	2.27599	180	-0.00325658	0.0341463	723.657	1148.39						0.030689	1.22756e-08	-0.00825859
1.63667	98.2		0.24955		102.824		1.1435	0.25	-3.11518		144988		0		0.576248		1.55566		674.088	37.2111	2.27601	180	-0.00324774	0.034162	723.533	1148.55						0.0306686	1.22674e-08	-0.00817549
1.63833	98.3		0.248952		102.786		1.13835	0.25	-3.05203		145135		0		0.575233		1.55621		674.082	37.218	2.27603	180	-0.00323901	0.0341774	723.41	1148.72						0.0306484	1.22593e-08	-0.00809395
1.64	98.4		0.248357		102.749		1.13326	0.25	-2.98913		145281		0		0.574227		1.55676		674.076	37.2249	2.27605	180	-0.00323038	0.0341926	723.286	1148.88						0.0306283	1.22513e-08	-0.00801394
1.64167	98.5		0.247763		102.712		1.12824	0.25	-2.9265		145427		0		0.573231		1.5573		674.07	37.2318	2.27607	180	-0.00322185	0.0342074	723.162	1149.05						0.0306085	1.22434e-08	-0.00793541
1.64333	98.6		0.247172		102.676		1.12328	0.25	-2.86413		145573		0		0.572244		1.55785		674.065	37.2387	2.27608	180	-0.00321342	0.0342221	723.038	1149.21						0.0305889	1.22355e-08	-0.00785834
1.645	98.7		0.246582		102.64		1.11838	0.25	-2.80202		145718		0		0.571267		1.55839		674.059	37.2455	2.2761	180	-0.00320509	0.0342364	722.914	1149.37						0.0305694	1.22278e-08	-0.0077827
1.64667	98.8		0.245994		102.604		1.11355	0.25	-2.74016		145862		0		0.570298		1.55893		674.053	37.2523	2.27612	180	-0.00319686	0.0342505	722.79	1149.53						0.0305501	1.222e-08	-0.00770844
1.64833	98.9		0.245409		102.568		1.10877	0.25	-2.67855		146006		0		0.569338		1.55947		674.047	37.259	2.27614	180	-0.00318871	0.0342643	722.666	1149.69						0.030531	1.22124e-08	-0.00763555
1.65	99		0.244825		102.533		1.10405	0.25	-2.6172		146150		0		0.568388		1.56		674.041	37.2657	2.27616	180	-0.00318066	0.0342779	722.542	1149.85						0.0305121	1.22048e-08	-0.00756399
1.65167	99.1		0.244243		102.498		1.09938	0.25	-2.55609		146293		0		0.567445		1.56053		674.035	37.2724	2.27618	180	-0.0031727	0.0342913	722.417	1150.01						0.0304934	1.21974e-08	-0.00749373
1.65333	99.2		0.243663		102.463		1.09477	0.25	-2.49522		146436		0		0.566511		1.56106		674.03	37.2791	2.2762	180	-0.00316483	0.0343044	722.293	1150.17						0.0304748	1.21899e-08	-0.00742474
1.655	99.3		0.243085		102.429		1.09022	0.25	-2.4346		146579		0		0.565586		1.56159		674.024	37.2857	2.27621	180	-0.00315704	0.0343172	722.168	1150.33						0.0304564	1.21826e-08	-0.00735699
1.65667	99.4		0.242509		102.395		1.08571	0.25	-2.37421		146721		0		0.564668		1.56211		674.018	37.2923	2.27623	180	-0.00314934	0.0343299	722.044	1150.48						0.0304382	1.21753e-08	-0.00729046
1.65833	99.5		0.241935		102.361		1.08126	0.25	-2.31407		146862		0		0.563759		1.56264		674.012	37.2989	2.27625	180	-0.00314172	0.0343423	721.919	1150.64						0.0304201	1.21681e-08	-0.00722512
1.66	99.6		0.241363		102.328		1.07686	0.25	-2.25416		147003		0		0.562857		1.56316		674.007	37.3054	2.27627	180	-0.00313418	0.0343544	721.794	1150.8						0.0304022	1.21609e-08	-0.00716094
1.66167	99.7		0.240793		102.295		1.07251	0.25	-2.19449		147144		0		0.561963		1.56368		674.001	37.3119	2.27629	180	-0.00312673	0.0343664	721.669	1150.95						0.0303845	1.21538e-08	-0.0070979
1.66333	99.8		0.240225		102.262		1.06821	0.25	-2.13505		147285		0		0.561076		1.56419		673.996	37.3184	2.2763	180	-0.00311935	0.0343781	721.544	1151.11						0.0303669	1.21468e-08	-0.00703597
1.665	99.9		0.239658		102.23		1.06396	0.25	-2.07584		147425		0		0.560197		1.56471		673.99	37.3248	2.27632	180	-0.00311204	0.0343896	721.419	1151.26						0.0303495	1.21398e-08	-0.00697513
1.66667	100		0.239094		102.197		1.05975	0.25	-2.01685		147564		0		0.559326		1.56522		673.984	37.3312	2.27634	180	-0.00310481	0.0344009	721.294	1151.41						0.0303322	1.21329e-08	-0.00691535
1.66833	100.1		0.238531		102.165		1.05559	0.25	-1.9581		147703		0		0.558461		1.56573		673.979	37.3376	2.27636	180	-0.00309766	0.034412	721.169	1151.56						0.030315	1.2126e-08	-0.0068566
1.67	100.2		0.23797		102.133		1.05148	0.25	-1.89956		147842		0		0.557603		1.56623		673.973	37.344	2.27637	180	-0.00309058	0.0344229	721.044	1151.72						0.030298	1.21192e-08	-0.00679888
1.67167	100.3		0.237411		102.102		1.04741	0.25	-1.84125		147981		0		0.556753		1.56674		673.968	37.3503	2.27639	180	-0.00308357	0.0344336	720.918	1151.87						0.0302812	1.21125e-08	-0.00674215
1.67333	100.4		0.236854		102.071		1.04338	0.25	-1.78316		148119		0		0.555909		1.56724		673.962	37.3566	2.27641	180	-0.00307663	0.0344441	720.793	1152.02						0.0302645	1.21058e-08	-0.00668639
1.675	100.5		0.236299		102.04		1.0394	0.25	-1.72529		148256		0		0.555072		1.56774		673.957	37.3629	2.27643	180	-0.00306975	0.0344544	720.667	1152.17						0.0302479	1.20992e-08	-0.00663158
1.67667	100.6		0.235745		102.009		1.03546	0.25	-1.66764		148394		0		0.554242		1.56824		673.952	37.3691	2.27644	180	-0.00306295	0.0344646	720.542	1152.31						0.0302315	1.20926e-08	-0.00657771
1.67833	100.7		0.235194		101.978		1.03156	0.25	-1.6102		148531		0		0.553418		1.56874		673.946	37.3753	2.27646	180	-0.00305621	0.0344745	720.416	1152.46						0.0302151	1.20861e-08	-0.00652474
1.68	100.8		0.234644		101.948		1.0277	0.25	-1.55297		148667		0		0.5526		1.56923		673.941	37.3815	2.27648	180	-0.00304953	0.0344842	720.291	1152.61						0.030199	1.20796e-08	-0.00647266
1.68167	100.9		0.234096		101.918		1.02388	0.25	-1.49595		148803		0		0.551789		1.56972		673.936	37.3876	2.2765	180	-0.00304292	0.0344938	720.165	1152.76						0.0301829	1.20732e-08	-0.00642146
1.68333	101		0.23355		101.888		1.0201	0.25	-1.43915		148939		0		0.550984		1.57021		673.93	37.3938	2.27651	180	-0.00303637	0.0345031	720.039	1152.9						0.030167	1.20668e-08	-0.0063711
1.685	101.1		0.233006		101.859		1.01635	0.25	-1.38255		149074		0		0.550185		1.5707		673.925	37.3999	2.27653	180	-0.00302988	0.0345123	719.913	1153.05						0.0301512	1.20605e-08	-0.00632158
1.68667	101.2		0.232463		101.829		1.01265	0.25	-1.32616		149210		0		0.549391		1.57119		673.92	37.4059	2.27655	180	-0.00302346	0.0345214	719.787	1153.19						0.0301355	1.20542e-08	-0.00627287
1.68833	101.3		0.231923		101.8		1.00898	0.25	-1.26997		149344		0		0.548604		1.57167		673.914	37.412	2.27656	180	-0.00301709	0.0345302	719.661	1153.34						0.0301199	1.2048e-08	-0.00622496
1.69	101.4		0.231384		101.771		1.00535	0.25	-1.21399		149479		0		0.547823		1.57215		673.909	37.418	2.27658	180	-0.00301078	0.0345389	719.535	1153.48						0.0301045	1.20418e-08	-0.00617783
1.69167	101.5		0.230847		101.742		1.00175	0.25	-1.15821		149613		0		0.547047		1.57263		673.904	37.424	2.2766	180	-0.00300453	0.0345474	719.409	1153.62						0.0300892	1.20357e-08	-0.00613146
1.69333	101.6		0.230311		101.714		0.998191	0.25	-1.10263		149746		0		0.546277		1.57311		673.899	37.4299	2.27661	180	-0.00299833	0.0345558	719.283	1153.77						0.0300739	1.20296e-08	-0.00608584
1.695	101.7		0.229778		101.686		0.994664	0.25	-1.04725		149880		0		0.545512		1.57358		673.894	37.4359	2.27663	180	-0.00299219	0.034564	719.157	1153.91						0.0300588	1.20235e-08	-0.00604095
1.69667	101.8		0.229246		101.658		0.99117	0.25	-0.992062		150013		0		0.544753		1.57406		673.889	37.4418	2.27664	180	-0.0029861	0.034572	719.03	1154.05						0.0300438	1.20175e-08	-0.00599677
1.69833	101.9		0.228716		101.63		0.98771	0.300638	-0.937072		150145		0		0.543999		1.57453		673.884	37.4477	2.27666	180	-0.00298006	0.0345799	718.904	1154.19						0.030029	1.20116e-08	-0.00595329
1.7	102		0.228188		101.652		0.990044	0.349206	-0.890838		150255		0		0.544617		1.575		673.879	37.4535	2.27668	180	-0.00298501	0.034548	718.778	1154.33						0.0300412	1.20165e-08	0.00488397
1.70167	102.1		0.227662		101.712		0.996564	0.393805	-0.852759		150343		0		0.546223		1.57547		673.873	37.4593	2.27669	180	-0.00299789	0.0344875	718.651	1154.46						0.0300729	1.20291e-08	0.0126797
1.70333	102.2		0.227137		101.806		1.00711	0.435127	-0.821983		150411		0		0.548762		1.57593		673.868	37.4651	2.27671	180	-0.00301837	0.0344001	718.525	1154.58						0.030123	1.20492e-08	0.020071
1.705	102.3		0.226614		101.931		1.02133	0.473543	-0.797789		150462		0		0.552132		1.5764		673.863	37.4709	2.27673	180	-0.00304572	0.0342891	718.4	1154.69						0.0301897	1.20759e-08	0.0266586
1.70667	102.4		0.226093		102.083		1.039	0.509457	-0.779539		150498		0		0.556253		1.57686		673.858	37.4767	2.27674	180	-0.00307945	0.0341568	718.275	1154.8						0.0302713	1.21085e-08	0.0326324
1.70833	102.5		0.225574		102.261		1.05991	0.543234	-0.76668		150519		0		0.561052		1.57732		673.854	37.4824	2.27676	180	-0.00311914	0.0340055	718.151	1154.9						0.0303664	1.21466e-08	0.0380574
1.71	102.6		0.225056		102.462		1.08395	0.575214	-0.758735		150527		0		0.566467		1.57778		673.849	37.4881	2.27677	180	-0.00316446	0.0338373	718.027	1154.99						0.030474	1.21896e-08	0.0430143
1.71167	102.7		0.22454		102.683		1.11101	0.60571	-0.755296		150523		0		0.572447		1.57823		673.844	37.4938	2.27679	180	-0.00321515	0.0336538	717.904	1155.08						0.0305929	1.22372e-08	0.0475722
1.71333	102.8		0.224026		102.924		1.14102	0.635006	-0.756015		150508		0		0.578945		1.57869		673.839	37.4994	2.2768	180	-0.00327103	0.0334566	717.783	1155.17						0.0307224	1.22889e-08	0.0517947
1.715	102.9		0.223513		103.182		1.17397	0.663368	-0.760606		150483		0		0.585924		1.57914		673.834	37.5051	2.27682	180	-0.00333197	0.0332469	717.662	1155.25						0.0308617	1.23447e-08	0.0557391
1.71667	103		0.223002		103.457		1.20987	0.691039	-0.76883		150448		0		0.593352		1.57959		673.829	37.5107	2.27683	180	-0.0033979	0.0330258	717.542	1155.33						0.0310104	1.24041e-08	0.0594579
1.71833	103.1		0.222493		103.748		1.24874	0.718246	-0.780498		150404		0		0.601206		1.58004		673.824	37.5163	2.27685	180	-0.00346882	0.0327942	717.424	1155.4						0.0311679	1.24671e-08	0.0629989
1.72	103.2		0.221986		104.054		1.29066	0.745204	-0.795461		150351		0		0.609464		1.58049		673.819	37.5218	2.27687	180	-0.00354476	0.0325528	717.306	1155.47						0.0313339	1.25336e-08	0.0664062
1.72167	103.3		0.22148		104.375		1.33573	0.772115	-0.813613		150290		0		0.618113		1.58093		673.815	37.5273	2.27688	180	-0.00362582	0.0323023	717.19	1155.54						0.0315082	1.26033e-08	0.0697208
1.72333	103.4		0.220976		104.709		1.38406	0.799176	-0.834884		150221		0		0.627142		1.58138		673.81	37.5329	2.2769	180	-0.00371214	0.0320431	717.076	1155.61						0.0316906	1.26763e-08	0.0729813
1.725	103.5		0.220473		105.057		1.43582	0.82658	-0.859238		150143		0		0.636548		1.58182		673.805	37.5383	2.27691	180	-0.00380393	0.0317755	716.962	1155.67						0.0318812	1.27525e-08	0.0762247
1.72667	103.6		0.219972		105.42		1.4912	0.854522	-0.886674		150058		0		0.646329		1.58226		673.8	37.5438	2.27693	180	-0.00390143	0.0314997	716.85	1155.73						0.0320799	1.2832e-08	0.0794872
1.72833	103.7		0.219473		105.796		1.55043	0.883199	-0.917226		149964		0		0.656488		1.5827		673.796	37.5492	2.27694	180	-0.00400496	0.0312159	716.74	1155.79						0.0322869	1.29148e-08	0.0828044
1.73	103.8		0.218976		106.186		1.61378	0.912817	-0.950959		149862		0		0.667034		1.58313		673.791	37.5547	2.27696	180	-0.00411492	0.030924	716.631	1155.84						0.0325025	1.3001e-08	0.0862126
1.73167	103.9		0.21848		106.592		1.68157	0.943595	-0.987974		149752		0		0.677979		1.58357		673.786	37.56	2.27697	180	-0.00423176	0.030624	716.524	1155.9						0.0327268	1.30907e-08	0.0897496
1.73333	104		0.217986		107.013		1.75418	0.975771	-1.02841		149632		0		0.689339		1.584		673.782	37.5654	2.27699	180	-0.00435603	0.0303155	716.418	1155.95						0.0329605	1.31842e-08	0.0934551
1.735	104.1		0.217494		107.449		1.83204	1.00961	-1.07243		149503		0		0.701136		1.58443		673.777	37.5708	2.277	180	-0.00448838	0.0299984	716.315	1155.99						0.0332039	1.32816e-08	0.0973723
1.73667	104.2		0.217003		107.904		1.91566	1.04539	-1.12027		149364		0		0.713397		1.58486		673.772	37.5761	2.27702	180	-0.00462956	0.0296721	716.213	1156.04						0.0334578	1.33831e-08	0.101549
1.73833	104.3		0.216514		108.376		2.00565	1.08347	-1.17218		149215		0		0.726154		1.58529		673.768	37.5814	2.27703	180	-0.00478048	0.0293362	716.112	1156.08						0.0337229	1.34891e-08	0.106038
1.74	104.4		0.216026		108.868		2.1027	1.12422	-1.22848		149054		0		0.739447		1.58571		673.763	37.5867	2.27704	180	-0.00494221	0.0289899	716.014	1156.11						0.0340001	1.36e-08	0.110901
1.74167	104.5		0.21554		109.382		2.20764	1.16809	-1.28955		148881		0		0.753324		1.58614		673.759	37.5919	2.27706	180	-0.00511599	0.0286323	715.918	1156.15						0.0342906	1.37163e-08	0.116209
1.74333	104.6		0.215056		109.92		2.32146	1.21562	-1.35584		148694		0		0.767839		1.58656		673.754	37.5972	2.27707	180	-0.00530335	0.0282626	715.824	1156.18						0.0345958	1.38383e-08	0.122046
1.745	104.7		0.214573		110.484		2.44534	1.26745	-1.42789		148493		0		0.783061		1.58698		673.75	37.6024	2.27709	180	-0.00550608	0.0278794	715.732	1156.2						0.034917	1.39668e-08	0.128511
1.74667	104.8		0.214092		111.077		2.58068	1.32435	-1.50633		148275		-0.00830133		0.799067		1.5874		673.745	37.6076	2.2771	180	-0.00572637	0.0274814	715.643	1156.22						0.0352563	1.41025e-08	0.135726
1.74833	104.9		0.213612		111.694		2.72719	1.38526	-1.59193		148039		-0.0187922		0.815729		1.58782		673.741	37.6127	2.27712	180	-0.00596364	0.0270721	715.556	1156.22						0.0356112	1.42445e-08	0.141923
1.75	105		0.213135		112.337		2.88618	1.45088	-1.6853		147782		-0.0297323		0.833104		1.58824		673.736	37.6179	2.27713	180	-0.00621996	0.0266508	715.471	1156.21						0.0359829	1.43932e-08	0.148694
1.75167	105.1		0.212658		113.01		3.05932	1.52216	-1.78717		147504		-0.0411719		0.851273		1.58865		673.732	37.623	2.27715	180	-0.00649797	0.026216	715.389	1156.19						0.0363735	1.45494e-08	0.156238
1.75333	105.2		0.212184		113.716		3.24863	1.60021	-1.89842		147202		-0.0531713		0.870331		1.58906		673.727	37.6281	2.27716	180	-0.0068009	0.0257662	715.31	1156.14						0.0367853	1.47141e-08	0.164712
1.755	105.3		0.21171		114.459		3.45656	1.68643	-2.02013		146874		-0.0658047		0.890396		1.58947		673.723	37.6332	2.27717	180	-0.00713275	0.0252993	715.235	1156.08						0.0372211	1.48884e-08	0.17433
1.75667	105.4		0.211239		115.245		3.6862	1.78259	-2.15361		146516		-0.079163		0.911612		1.58988		673.719	37.6383	2.27719	180	-0.00749854	0.0248128	715.162	1156						0.0376845	1.50738e-08	0.185353
1.75833	105.5		0.210769		116.08		3.94138	1.8909	-2.30048		146124		-0.0933582		0.934157		1.59029		673.714	37.6433	2.2772	180	-0.00790462	0.0243039	715.093	1155.89						0.0381798	1.52719e-08	0.198114
1.76	105.6		0.2103		116.972		4.22696	2.01424	-2.46272		145693		-0.10853		0.958253		1.5907		673.71	37.6483	2.27721	180	-0.00835912	0.0237689	715.027	1155.76						0.0387124	1.54849e-08	0.213045
1.76167	105.7		0.209833		117.932		4.54918	2.15634	-2.64284		145218		-0.124852		0.984176		1.5911		673.706	37.6533	2.27723	180	-0.00887268	0.0232031	714.965	1155.6						0.0392891	1.57157e-08	0.230706
1.76333	105.8		0.209368		118.973		4.91616	2.32219	-2.84397		144691		-0.142545		1.01228		1.59151		673.701	37.6583	2.27724	180	-0.00945935	0.0226011	714.908	1155.42						0.0399187	1.59675e-08	0.251844
1.765	105.9		0.208904		120.111		5.33861	2.51845	-3.07015		144101		-0.161891		1.043		1.59191		673.697	37.6633	2.27726	180	-0.0101381	0.0219556	714.856	1155.19						0.0406124	1.6245e-08	0.277467
1.76667	106		0.208442		121.368		5.83091	2.7543	-3.32661		143437		-0.183257		1.07694		1.59231		673.693	37.6682	2.27727	180	-0.0109351	0.0212579	714.808	1154.93						0.0413848	1.65539e-08	0.308958
1.76833	106.1		0.207981		122.772		6.41272	3.04248	-3.62024		142682		-0.207124		1.11484		1.59271		673.688	37.6731	2.27728	180	-0.0118873	0.0204965	714.767	1154.61						0.0422554	1.69022e-08	0.348253
1.77	106.2		0.207522		124.361		7.11137	3.4011	-3.96028		141815		-0.234134		1.15774		1.5931		673.684	37.678	2.2773	180	-0.0130481	0.0196565	714.733	1154.24						0.0432507	1.73003e-08	0.398109
1.77167	106.3		0.207065		126.186		7.96566	3.85627	-4.35939		140805		-0.265163		1.20702		1.5935		673.68	37.6829	2.27731	180	-0.0144977	0.018719	714.706	1153.79						0.0444071	1.77628e-08	0.46254
1.77333	106.4		0.206608		128.319		9.03155	4.44632	-4.83523		139613		-0.301421		1.26461		1.59389		673.676	37.6878	2.27732	180	-0.01636	0.0176584	714.689	1153.26						0.0457758	1.83103e-08	0.547508
1.775	106.5		0.206154		130.86		10.391	5.22801	-5.41302		138181		-0.344613		1.33321		1.59429		673.672	37.6926	2.27734	180	-0.0188342	0.0164414	714.684	1152.61						0.0474309	1.89724e-08	0.662046
1.77667	106.6		0.205701		133.951		12.1647	6.28519	-6.12953		136429		-0.397175		1.41669		1.59468		673.667	37.6974	2.27735	180	-0.0222553	0.015024	714.694	1151.82						0.0494811	1.97924e-08	0.820045
1.77833	106.7		0.205249		137.801		14.5268	7.73739	-7.03936		134238		-0.462621		1.52063		1.59507		673.663	37.7022	2.27736	180	-0.0272115	0.0133495	714.723	1150.83						0.0520884	2.08354e-08	1.04296
1.78	106.8		0.204799		142.704		17.7098	9.73553	-8.22425		131440		-0.545965		1.653		1.59545		673.659	37.707	2.27738	180	-0.0347797	0.0113492	714.778	1149.57						0.0554963	2.21985e-08	1.36313
1.78167	106.9		0.20435		149.059		21.9514	12.3969	-9.80442		127803		-0.653996		1.82458		1.59584		673.655	37.7118	2.27739	180	-0.0469754	0.00895399	714.872	1147.94						0.0600579	2.40232e-08	1.82465
1.78333	107		0.203903		157.319		27.2511	15.559	-11.9421		123046		-0.794417		2.0476		1.59623		673.651	37.7165	2.2774	180	-0.0674272	0.00613201	715.024	1145.78						0.0662278	2.64911e-08	2.46798
1.785	107.1		0.203458		167.71		32.8034	18.2543	-14.7991		116966		-0.971074		2.32818		1.59661		673.647	37.7213	2.27742	180	-0.101349	0.00298023	715.269	1142.9						0.0743706	2.97482e-08	3.25711
1.78667	107.2		0.203014		179.513		36.7129	18.598	-18.3649		109799		-1.17173		2.64686		1.59699		673.643	37.726	2.27743	180	-0.150963	-0.000149819	715.662	1139.17						0.0841242	3.36497e-08	3.90142
1.78833	107.3		0.202571		190.443		37.7205	15.7926	-22.1779		102621		-1.35753		2.94197		1.59737		673.639	37.7307	2.27744	180	-0.205427	-0.00268815	716.267	1134.76						0.0936251	3.745e-08	3.80036
1.79	107.4		0.20213		198.13		37.025	11.8265	-25.4485		96838.1		-1.48822		3.14952		1.59775		673.635	37.7353	2.27746	180	-0.246589	-0.00428252	717.099	1130.43						0.100572	4.02288e-08	2.77877
1.79167	107.5		0.20169		202.492		36.1923	8.67422	-27.7681		92933.5		-1.56236		3.26727		1.59813		673.63	37.74	2.27747	180	-0.270278	-0.00510373	718.103	1127.11						0.104609	4.18436e-08	1.61481
1.79333	107.6		0.201252		204.648		35.6819	6.66995	-29.2619		90500.4		-1.59901		3.32549		1.59851		673.626	37.7446	2.27748	180	-0.281958	-0.00546351	719.204	1124.96						0.10663	4.26521e-08	0.80847
1.795	107.7		0.200815		205.498		35.4672	5.51244	-30.2047		88995.4		-1.61347		3.34846		1.59888		673.622	37.7492	2.27749	180	-0.28655	-0.00556426	720.354	1123.62						0.107432	4.29729e-08	0.320868
1.79667	107.8		0.20038		205.637		35.4364	4.86442	-30.8219		88021.6		-1.61583		3.35219		1.59926		673.619	37.7538	2.27751	180	-0.287295	-0.00552687	721.523	1122.76						0.107563	4.30252e-08	0.05227
1.79833	107.9		0.199946		205.388		35.508	4.50185	-31.2561		87341.1		-1.6116		3.34549		1.59963		673.615	37.7584	2.27752	180	-0.285957	-0.00541499	722.694	1122.17						0.107329	4.29314e-08	-0.0938014
1.8	108		0.199514		204.936		35.6317	4.29216	-31.5896		86820.7		-1.60391		3.33326		1.6		673.611	37.763	2.27753	180	-0.283513	-0.00526353	723.859	1121.73						0.106901	4.27606e-08	-0.170849
1.80167	108.1		0.199083		204.372		35.7805	4.16353	-31.8669		86389.2		-1.59433		3.31805		1.60037		673.607	37.7675	2.27754	180	-0.280469	-0.0050904	725.014	1121.36						0.106371	4.25484e-08	-0.212146
1.80333	108.2		0.198653		203.749		35.9394	4.07718	-32.1122		86008.7		-1.58373		3.30122		1.60074		673.603	37.772	2.27756	180	-0.277096	-0.00490526	726.157	1121.04						0.105786	4.23143e-08	-0.234115
1.805	108.3		0.198225		203.092		36.1008	4.01286	-32.338		85659.6		-1.57256		3.28348		1.6011		673.599	37.7766	2.27757	180	-0.273536	-0.00471307	727.285	1120.73						0.10517	4.20681e-08	-0.24622
1.80667	108.4		0.197798		202.415		36.2607	3.95983	-32.5508		85331.3		-1.56106		3.26521		1.60147		673.595	37.781	2.27758	180	-0.269863	-0.00451647	728.398	1120.44						0.104538	4.1815e-08	-0.253056
1.80833	108.5		0.197373		201.725		36.4166	3.91248	-32.7542		85018.7		-1.54933		3.24658		1.60183		673.591	37.7855	2.27759	180	-0.266116	-0.0043168	729.495	1120.15						0.103895	4.15578e-08	-0.25722
1.81	108.6		0.196949		201.026		36.5675	3.8678	-32.9497		84719.1		-1.53744		3.2277		1.6022		673.587	37.79	2.27761	180	-0.262317	-0.00411475	730.577	1119.87						0.103245	4.12978e-08	-0.25999
1.81167	108.7		0.196527		200.319		36.7123	3.8242	-33.1381		84431		-1.52542		3.20861		1.60256		673.583	37.7944	2.27762	180	-0.258476	-0.00391063	731.643	1119.59						0.102589	4.10357e-08	-0.262084
1.81333	108.8		0.196105		199.605		36.8506	3.78079	-33.3198		84154		-1.51329		3.18934		1.60292		673.58	37.7988	2.27763	180	-0.254598	-0.00370458	732.692	1119.31						0.10193	4.07719e-08	-0.263866
1.815	108.9		0.195686		198.885		36.9819	3.73709	-33.4948		83887.9		-1.50105		3.1699		1.60328		673.576	37.8032	2.27764	180	-0.250686	-0.0034966	733.725	1119.03						0.101266	4.05063e-08	-0.265544
1.81667	109		0.195268		198.158		37.1059	3.69279	-33.6631		83632.6		-1.48869		3.15028		1.60364		673.572	37.8076	2.27765	180	-0.246741	-0.00328665	734.742	1118.75						0.100598	4.02391e-08	-0.267228
1.81833	109.1		0.194851		197.425		37.222	3.64769	-33.8243		83388.5		-1.47622		3.13047		1.60399		673.568	37.812	2.27767	180	-0.242764	-0.00307464	735.742	1118.47						0.0999253	3.99701e-08	-0.268986
1.82	109.2		0.194435		196.684		37.33	3.60166	-33.9784		83155.8		-1.46362		3.11046		1.60435		673.564	37.8164	2.27768	180	-0.238753	-0.00286044	736.726	1118.2						0.0992481	3.96992e-08	-0.270858
1.82167	109.3		0.194021		195.935		37.4295	3.55457	-34.1249		82934.7		-1.45089		3.09024		1.6047		673.561	37.8207	2.27769	180	-0.234708	-0.00264392	737.692	1117.93						0.0985659	3.94264e-08	-0.272876
1.82333	109.4		0.193608		195.178		37.5199	3.5063	-34.2636		82725.8		-1.43802		3.0698		1.60505		673.557	37.825	2.2777	180	-0.230628	-0.00242491	738.641	1117.65						0.0978783	3.91513e-08	-0.275062
1.825	109.5		0.193197		194.412		37.6008	3.45674	-34.3941		82529.3		-1.425		3.04912		1.60541		673.553	37.8293	2.27771	180	-0.226511	-0.00220324	739.574	1117.38						0.0971847	3.88739e-08	-0.277437
1.82667	109.6		0.192787		193.637		37.6717	3.40576	-34.516		82345.9		-1.41182		3.02819		1.60576		673.549	37.8336	2.27773	180	-0.222357	-0.0019787	740.489	1117.12						0.0964846	3.85938e-08	-0.280024
1.82833	109.7		0.192378		192.851		37.7321	3.35321	-34.6289		82176		-1.39846		3.00697		1.6061		673.546	37.8379	2.27774	180	-0.218162	-0.00175106	741.386	1116.85						0.0957775	3.8311e-08	-0.282846
1.83	109.8		0.191971		192.054		37.7813	3.29895	-34.7323		82020.2		-1.38492		2.98545		1.60645		673.542	37.8421	2.27775	180	-0.213926	-0.00152007	742.266	1116.59						0.0950627	3.80251e-08	-0.285926
1.83167	109.9		0.191565		191.245		37.8187	3.2428	-34.8259		81879.1		-1.37116		2.96361		1.6068		673.538	37.8464	2.27776	180	-0.209646	-0.00128546	743.127	1116.33						0.0943394	3.77358e-08	-0.289296
1.83333	110		0.191161		190.423		37.8434	3.18454	-34.9089		81753.5		-1.35719		2.94142		1.60714		673.535	37.8506	2.27777	180	-0.20532	-0.0010469	743.971	1116.07						0.093607	3.74428e-08	-0.292986
1.835	110.1		0.190758		189.587		37.8548	3.12395	-34.9809		81644.1		-1.34297		2.91884		1.60749		673.531	37.8548	2.27778	180	-0.200944	-0.000804035	744.797	1115.81						0.0928644	3.71458e-08	-0.297035
1.83667	110.2		0.190356		188.735		37.8519	3.06075	-35.0411		81551.8		-1.32849		2.89584		1.60783		673.527	37.859	2.2778	180	-0.196516	-0.000556464	745.603	1115.56						0.0921107	3.68443e-08	-0.301487
1.83833	110.3		0.189955		187.866		37.8335	2.99463	-35.0889		81477.6		-1.31372		2.87238		1.60817		673.524	37.8632	2.27781	180	-0.192031	-0.000303726	746.392	1115.32						0.0913447	3.65379e-08	-0.306394
1.84	110.4		0.189556		186.978		37.7986	2.9252	-35.1234		81422.6		-1.29863		2.84842		1.60851		673.52	37.8674	2.27782	180	-0.187485	-4.52947e-05	747.161	1115.08						0.0905652	3.62261e-08	-0.311815
1.84167	110.5		0.189158		186.07		37.7458	2.85203	-35.1438		81388		-1.2832		2.8239		1.60885		673.517	37.8715	2.27783	180	-0.182873	0.000219433	747.911	1114.84						0.0897706	3.59082e-08	-0.317824
1.84333	110.6		0.188762		185.14		37.6736	2.77459	-35.149		81375.3		-1.26738		2.79877		1.60919		673.513	37.8756	2.27784	180	-0.17819	0.000491157	748.642	1114.62						0.0889593	3.55837e-08	-0.324505
1.845	110.7		0.188366		184.184		37.5801	2.69225	-35.1379		81386.2		-1.25112		2.77296		1.60952		673.51	37.8797	2.27785	180	-0.173429	0.00077069	749.353	1114.39						0.0881294	3.52518e-08	-0.331962
1.84667	110.8		0.187973		183.2		37.4634	2.60423	-35.1091		81422.5		-1.23439		2.74639		1.60986		673.506	37.8838	2.27787	180	-0.168582	0.00105899	750.043	1114.18						0.0872786	3.49115e-08	-0.34032
1.84833	110.9		0.18758		182.184		37.3209	2.5096	-35.0613		81486.5		-1.21712		2.71896		1.61019		673.502	37.8879	2.27788	180	-0.16364	0.00135717	750.713	1113.98						0.0864043	3.45617e-08	-0.34973
1.85	111		0.187189		181.132		37.1497	2.40722	-34.9925		81580.7		-1.19925		2.69057		1.61053		673.499	37.892	2.27789	180	-0.158592	0.00166659	751.363	1113.79						0.0855033	3.42013e-08	-0.360381
1.85167	111.1		0.186799		180.04		36.9465	2.29563	-34.9008		81708.2		-1.18069		2.66109		1.61086		673.495	37.8961	2.2779	180	-0.153427	0.00198885	751.99	1113.6						0.0845721	3.38288e-08	-0.372504
1.85333	111.2		0.18641		178.902		36.7068	2.17304	-34.7838		81872.7		-1.16134		2.63036		1.61119		673.492	37.9001	2.27791	180	-0.14813	0.00232591	752.596	1113.44						0.0836061	3.34424e-08	-0.386392
1.855	111.3		0.186023		177.71		36.4257	2.03714	-34.6386		82078.5		-1.14108		2.59818		1.61152		673.488	37.9041	2.27792	180	-0.142682	0.00268018	753.179	1113.29						0.0826001	3.304e-08	-0.402413
1.85667	111.4		0.185637		176.457		36.0967	1.88495	-34.4617		82331		-1.11976		2.56433		1.61185		673.485	37.9081	2.27793	180	-0.137063	0.00305464	753.739	1113.15						0.0815475	3.2619e-08	-0.421041
1.85833	111.5		0.185252		175.13		35.7116	1.71261	-34.249		82636.7		-1.09721		2.52852		1.61217		673.481	37.9121	2.27794	180	-0.131248	0.00345305	754.275	1113.04						0.0804403	3.21761e-08	-0.442888
1.86	111.6		0.184868		173.718		35.2602	1.51496	-33.9953		83003.8		-1.0732		2.49037		1.6125		673.478	37.9161	2.27795	180	-0.125206	0.0038802	754.786	1112.96						0.0792684	3.17073e-08	-0.468758
1.86167	111.7		0.184486		172.201		34.7291	1.28509	-33.6941		83442.8		-1.04742		2.44943		1.61282		673.475	37.9201	2.27797	180	-0.1189	0.00434232	755.272	1112.9						0.0780191	3.12076e-08	-0.499721
1.86333	111.8		0.184105		170.559		34.1007	1.01352	-33.3372		83966.7		-1.0195		2.4051		1.61315		673.471	37.924	2.27798	180	-0.112284	0.0048476	755.73	1112.88						0.076676	3.06704e-08	-0.537216
1.865	111.9		0.183725		168.762		33.3514	0.687119	-32.9143		84592.9		-0.988952		2.35657		1.61347		673.468	37.928	2.27799	180	-0.105305	0.00540709	756.16	1112.91						0.075218	3.00872e-08	-0.583206
1.86667	112		0.183347		166.771		32.4491	0.287347	-32.4117		85344.2		-0.955099		2.3028		1.61379		673.464	37.9319	2.278	180	-0.0978943	0.00603595	756.559	1112.98						0.073617	2.94468e-08	-0.640408
1.86833	112.1		0.18297		164.532		31.3492	0.25	-31.8115		86251.1		-0.917042		2.24236		1.61411		673.461	37.9358	2.27801	180	-0.089975	0.00675548	756.927	1113.13						0.0718354	2.87342e-08	-0.712614
1.87	112.2		0.182594		162.435		30.243	0.25	-31.2243		87147.7		-0.881392		2.18574		1.61443		673.458	37.9397	2.27802	180	-0.0829537	0.0074467	757.26	1113.36						0.0701843	2.80737e-08	-0.660477
1.87167	112.3		0.182219		160.385		29.0969	0.25	-30.6594		88018.8		-0.846549		2.1304		1.61475		673.454	37.9436	2.27803	180	-0.0764621	0.0081381	757.562	1113.54						0.068587	2.74348e-08	-0.638905
1.87333	112.4		0.181846		158.411		27.9386	0.25	-30.1159		88865		-0.812989		2.0771		1.61507		673.451	37.9474	2.27804	180	-0.0705534	0.00881973	757.835	1113.72						0.067064	2.68256e-08	-0.609183
1.875	112.5		0.181473		156.5		26.7729	0.25	-29.5926		89687.2		-0.780505		2.02551		1.61538		673.448	37.9513	2.27805	180	-0.0651517	0.00949459	758.082	1113.89						0.0656045	2.62418e-08	-0.583805
1.87667	112.6		0.181102		154.654		25.6107	0.25	-29.0886		90486.1		-0.749117		1.97566		1.6157		673.444	37.9551	2.27806	180	-0.0602237	0.0101614	758.304	1114.04						0.0642079	2.56831e-08	-0.558664
1.87833	112.7		0.180733		152.869		24.4595	0.25	-28.6028		91262.7		-0.71877		1.92746		1.61601		673.441	37.959	2.27807	180	-0.0557264	0.0108203	758.505	1114.18						0.0628704	2.51482e-08	-0.534986
1.88	112.8		0.180364		151.143		23.3264	0.25	-28.1344		92017.5		-0.689438		1.88087		1.61633		673.438	37.9628	2.27808	180	-0.0516231	0.0114709	758.684	1114.31						0.0615896	2.46359e-08	-0.512306
1.88167	112.9		0.179997		149.476		22.2169	0.25	-27.6826		92751.4		-0.661086		1.83584		1.61664		673.434	37.9666	2.27809	180	-0.0478784	0.012113	758.845	1114.43						0.0603629	2.41452e-08	-0.490695
1.88333	113		0.179631		147.864		21.1361	0.25	-27.2466		93465.1		-0.633682		1.79232		1.61695		673.431	37.9704	2.2781	180	-0.0444604	0.0127466	758.988	1114.55						0.0591877	2.36751e-08	-0.470061
1.885	113.1		0.179266		146.306		20.0878	0.25	-26.8257		94159.1		-0.607195		1.75025		1.61726		673.428	37.9741	2.27811	180	-0.0413394	0.0133713	759.115	1114.66						0.0580618	2.32247e-08	-0.450368
1.88667	113.2		0.178902		144.8		19.0749	0.25	-26.4191		94834.2		-0.581597		1.7096		1.61757		673.425	37.9779	2.27812	180	-0.0384882	0.013987	759.227	1114.77						0.0569829	2.27932e-08	-0.431565
1.88833	113.3		0.17854		143.345		18.0999	0.25	-26.0262		95491		-0.556858		1.6703		1.61788		673.421	37.9816	2.27814	180	-0.035882	0.0145935	759.325	1114.87						0.0559489	2.23796e-08	-0.413609
1.89	113.4		0.178179		141.938		17.1642	0.25	-25.6463		96130.2		-0.532951		1.63233		1.61818		673.418	37.9854	2.27815	180	-0.0334984	0.0151907	759.41	1114.97						0.0549577	2.19831e-08	-0.396457
1.89167	113.5		0.177819		140.579		16.2689	0.25	-25.2789		96752.2		-0.509849		1.59564		1.61849		673.415	37.9891	2.27816	180	-0.0313166	0.0157784	759.483	1115.07						0.0540076	2.1603e-08	-0.38007
1.89333	113.6		0.17746		139.266		15.4144	0.25	-24.9235		97357.8		-0.487526		1.56019		1.61879		673.412	37.9928	2.27817	180	-0.0293183	0.0163565	759.545	1115.16						0.0530965	2.12386e-08	-0.364411
1.895	113.7		0.177102		137.997		14.6008	0.25	-24.5794		97947.4		-0.465956		1.52593		1.6191		673.408	37.9965	2.27818	180	-0.0274863	0.0169248	759.597	1115.26						0.0522229	2.08892e-08	-0.349445
1.89667	113.8		0.176746		136.772		13.8278	0.25	-24.2462		98521.5		-0.445116		1.49283		1.6194		673.405	38.0002	2.27819	180	-0.0258055	0.0174834	759.639	1115.35						0.0513851	2.0554e-08	-0.335137
1.89833	113.9		0.176391		135.587		13.0947	0.25	-23.9234		99080.8		-0.424981		1.46085		1.6197		673.402	38.0038	2.2782	180	-0.024262	0.0180319	759.673	1115.44						0.0505814	2.02326e-08	-0.321457
1.9	114		0.176037		134.443		12.4007	0.25	-23.6106		99625.7		-0.405529		1.42996		1.62		673.399	38.0075	2.27821	180	-0.0228434	0.0185705	759.698	1115.53						0.0498105	1.99242e-08	-0.308375
1.90167	114.1		0.175684		133.338		11.7445	0.25	-23.3074		100157		-0.386738		1.40011		1.6203		673.396	38.0111	2.27822	180	-0.0215382	0.0190989	759.715	1115.62						0.0490708	1.96283e-08	-0.295862
1.90333	114.2		0.175332		132.27		11.1251	0.25	-23.0133		100674		-0.368587		1.37128		1.6206		673.393	38.0148	2.27823	180	-0.0203363	0.0196172	759.724	1115.71						0.0483611	1.93444e-08	-0.283891
1.905	114.3		0.174982		131.238		10.5409	0.25	-22.7279		101179		-0.351053		1.34344		1.6209		673.389	38.0184	2.27824	180	-0.0192284	0.0201252	759.727	1115.81						0.04768	1.9072e-08	-0.272437
1.90667	114.4		0.174632		130.242		9.99058	0.25	-22.4508		101671		-0.334119		1.31654		1.62119		673.386	38.022	2.27825	180	-0.0182062	0.020623	759.724	1115.9						0.0470263	1.88105e-08	-0.261476
1.90833	114.5		0.174284		129.28		9.47262	0.25	-22.1818		102151		-0.317762		1.29056		1.62149		673.383	38.0256	2.27826	180	-0.0172622	0.0211106	759.714	1116						0.0463989	1.85596e-08	-0.250985
1.91	114.6		0.173937		128.351		8.98548	0.25	-21.9205		102619		-0.301966		1.26547		1.62178		673.38	38.0291	2.27827	180	-0.0163894	0.0215878	759.699	1116.09						0.0457965	1.83186e-08	-0.240942
1.91167	114.7		0.173591		127.454		8.52762	0.25	-21.6666		103076		-0.28671		1.24125		1.62208		673.377	38.0327	2.27828	180	-0.0155817	0.0220548	759.678	1116.19						0.0452182	1.80873e-08	-0.231326
1.91333	114.8		0.173246		126.587		8.09752	0.25	-21.4197		103522		-0.271979		1.21785		1.62237		673.374	38.0363	2.27829	180	-0.0148336	0.0225116	759.652	1116.29						0.0446629	1.78652e-08	-0.222118
1.915	114.9		0.172903		125.75		7.69366	0.25	-21.1796		103958		-0.257754		1.19526		1.62266		673.371	38.0398	2.2783	180	-0.0141399	0.0229581	759.621	1116.39						0.0441297	1.76519e-08	-0.2133
1.91667	115		0.17256		124.942		7.31457	0.25	-20.946		104383		-0.244018		1.17344		1.62295		673.368	38.0433	2.27831	180	-0.013496	0.0233944	759.586	1116.49						0.0436175	1.7447e-08	-0.204853
1.91833	115.1		0.172219		124.162		6.95884	0.25	-20.7187		104799		-0.230755		1.15238		1.62324		673.365	38.0469	2.27832	180	-0.0128979	0.0238205	759.546	1116.59						0.0431256	1.72503e-08	-0.196761
1.92	115.2		0.171879		123.409		6.62509	0.25	-20.4973		105205		-0.21795		1.13204		1.62353		673.362	38.0504	2.27832	180	-0.0123417	0.0242366	759.503	1116.7						0.0426531	1.70612e-08	-0.189008
1.92167	115.3		0.17154		122.682		6.31199	0.25	-20.2817		105601		-0.205588		1.1124		1.62382		673.359	38.0538	2.27833	180	-0.011824	0.0246426	759.455	1116.81						0.0421992	1.68797e-08	-0.181578
1.92333	115.4		0.171202		121.98		6.01829	0.25	-20.0716		105990		-0.193653		1.09345		1.6241		673.356	38.0573	2.27834	180	-0.0113416	0.0250387	759.404	1116.92						0.041763	1.67052e-08	-0.174458
1.925	115.5		0.170865		121.302		5.74277	0.25	-19.8667		106369		-0.182131		1.07515		1.62439		673.353	38.0608	2.27835	180	-0.0108918	0.025425	759.349	1117.03						0.0413439	1.65376e-08	-0.167633
1.92667	115.6		0.17053		120.648		5.4843	0.25	-19.667		106740		-0.171009		1.05748		1.62468		673.35	38.0643	2.27836	180	-0.010472	0.0258014	759.291	1117.14						0.0409412	1.63765e-08	-0.16109
1.92833	115.7		0.170195		120.016		5.24179	0.25	-19.4721		107104		-0.160273		1.04043		1.62496		673.347	38.0677	2.27837	180	-0.0100798	0.0261683	759.23	1117.25						0.0405542	1.62217e-08	-0.154818
1.93	115.8		0.169862		119.406		5.01422	0.25	-19.282		107460		-0.149909		1.02397		1.62524		673.344	38.0711	2.27838	180	-0.00971305	0.0265255	759.165	1117.37						0.0401822	1.60729e-08	-0.148803
1.93167	115.9		0.169529		118.818		4.80063	0.25	-19.0963		107808		-0.139907		1.00809		1.62553		673.341	38.0746	2.27839	180	-0.00936984	0.0268734	759.098	1117.49						0.0398246	1.59298e-08	-0.143035
1.93333	116		0.169198		118.25		4.60011	0.25	-18.915		108149		-0.130252		0.992753		1.62581		673.338	38.078	2.2784	180	-0.00904837	0.0272119	759.028	1117.61						0.0394808	1.57923e-08	-0.137503
1.935	116.1		0.168868		117.702		4.41181	0.25	-18.7378		108483		-0.120933		0.977953		1.62609		673.335	38.0814	2.27841	180	-0.00874702	0.0275412	758.955	1117.73						0.0391503	1.56601e-08	-0.132197
1.93667	116.2		0.168539		117.173		4.23493	0.25	-18.5647		108811		-0.11194		0.963669		1.62637		673.332	38.0848	2.27842	180	-0.00846429	0.0278615	758.88	1117.85						0.0388326	1.5533e-08	-0.127106
1.93833	116.3		0.168211		116.662		4.06872	0.25	-18.3954		109132		-0.10326		0.949884		1.62665		673.329	38.0881	2.27843	180	-0.00819881	0.0281729	758.803	1117.98						0.038527	1.54108e-08	-0.122222
1.94	116.4		0.167884		116.17		3.91249	0.25	-18.2298		109447		-0.0948838		0.93658		1.62692		673.326	38.0915	2.27844	180	-0.00794935	0.0284756	758.723	1118.11						0.0382332	1.52933e-08	-0.117535
1.94167	116.5		0.167558		115.694		3.76557	0.25	-18.0677		109756		-0.0868		0.923741		1.6272		673.323	38.0949	2.27845	180	-0.00771475	0.0287696	758.641	1118.24						0.0379506	1.51802e-08	-0.113038
1.94333	116.6		0.167234		115.235		3.62736	0.25	-17.9091		110059		-0.0789988		0.911351		1.62748		673.32	38.0982	2.27846	180	-0.00749395	0.0290551	758.556	1118.37						0.0376788	1.50715e-08	-0.108722
1.945	116.7		0.16691		114.792		3.49729	0.25	-17.7537		110357		-0.0714707		0.899395		1.62775		673.318	38.1015	2.27847	180	-0.00728601	0.0293324	758.47	1118.5						0.0374173	1.49669e-08	-0.104579
1.94667	116.8		0.166588		114.365		3.37482	0.25	-17.6015		110649		-0.0642061		0.887857		1.62803		673.315	38.1048	2.27848	180	-0.00709001	0.0296014	758.382	1118.63						0.0371658	1.48663e-08	-0.100602
1.94833	116.9		0.166266		113.953		3.25946	0.25	-17.4524		110936		-0.0571959		0.876723		1.6283		673.312	38.1082	2.27848	180	-0.00690516	0.0298625	758.292	1118.77						0.0369239	1.47695e-08	-0.0967841
1.95	117		0.165946		113.555		3.15075	0.25	-17.3062		111218		-0.0504314		0.865979		1.62857		673.309	38.1115	2.27849	180	-0.00673069	0.0301157	758.2	1118.91						0.0366911	1.46764e-08	-0.0931184
1.95167	117.1		0.165627		113.171		3.04826	0.25	-17.1628		111495		-0.0439041		0.855612		1.62884		673.306	38.1147	2.2785	180	-0.00656591	0.0303613	758.107	1119.04						0.0364671	1.45868e-08	-0.0895985
1.95333	117.2		0.165308		112.8		2.95158	0.25	-17.0222		111768		-0.0376057		0.845609		1.62911		673.303	38.118	2.27851	180	-0.00641019	0.0305993	758.011	1119.18						0.0362515	1.45006e-08	-0.0862184
1.955	117.3		0.164991		112.443		2.86034	0.25	-16.8841		112036		-0.0315282		0.835957		1.62938		673.3	38.1213	2.27852	180	-0.00626292	0.03083	757.915	1119.33						0.0360441	1.44176e-08	-0.0829721
1.95667	117.4		0.164675		112.098		2.7742	0.25	-16.7486		112299		-0.025664		0.826643		1.62965		673.298	38.1245	2.27853	180	-0.00612356	0.0310535	757.816	1119.47						0.0358444	1.43378e-08	-0.0798541
1.95833	117.5		0.16436		111.765		2.69283	0.25	-16.6154		112559		-0.0200056		0.817656		1.62992		673.295	38.1278	2.27854	180	-0.00599162	0.0312699	757.717	1119.61						0.0356523	1.42609e-08	-0.076859
1.96	117.6		0.164046		111.444		2.61593	0.25	-16.4847		112814		-0.0145458		0.808984		1.63019		673.292	38.131	2.27855	180	-0.00586661	0.0314795	757.615	1119.76						0.0354673	1.41869e-08	-0.0739819
1.96167	117.7		0.163733		111.134		2.54322	0.25	-16.3561		113066		-0.00927765		0.800617		1.63046		673.289	38.1342	2.27856	180	-0.00574811	0.0316824	757.513	1119.9						0.0352893	1.41157e-08	-0.0712177
1.96333	117.8		0.163421		110.835		2.47443	0.25	-16.2298		113314		-0.00419448		0.792544		1.63072		673.286	38.1374	2.27857	180	-0.00563571	0.0318788	757.409	1120.05						0.0351179	1.40472e-08	-0.0685619
1.965	117.9		0.16311		110.546		2.40932	0.25	-16.1055		113558		0		0.784754		1.63099		673.284	38.1407	2.27857	180	-0.00552904	0.0320687	757.304	1120.2						0.0349529	1.39811e-08	-0.06601
1.96667	118		0.1628		110.267		2.34752	0.25	-15.9832		113798		0		0.777219		1.63125		673.281	38.1438	2.27858	180	-0.0054275	0.032253	757.198	1120.35						0.0347936	1.39174e-08	-0.0637197
1.96833	118.1		0.162492		109.993		2.28799	0.25	-15.8629		114036		0		0.769824		1.63151		673.278	38.147	2.27859	180	-0.00532942	0.0324343	757.091	1120.5						0.0346376	1.3855e-08	-0.062398
1.97	118.2		0.162184		109.726		2.23083	0.25	-15.7444		114270		0		0.762593		1.63178		673.275	38.1502	2.2786	180	-0.00523496	0.0326122	756.982	1120.64						0.0344853	1.37941e-08	-0.0608969
1.97167	118.3		0.161877		109.464		2.1759	0.25	-15.6278		114500		0		0.755515		1.63204		673.273	38.1534	2.27861	180	-0.00514391	0.0327868	756.873	1120.78						0.0343366	1.37347e-08	-0.0594831
1.97333	118.4		0.161571		109.207		2.1231	0.25	-15.513		114728		0		0.748589		1.6323		673.27	38.1565	2.27862	180	-0.00505612	0.0329581	756.762	1120.92						0.0341914	1.36766e-08	-0.0580932
1.975	118.5		0.161267		108.956		2.07234	0.25	-15.4		114952		0		0.741812		1.63256		673.267	38.1596	2.27863	180	-0.00497146	0.0331262	756.651	1121.06						0.0340495	1.36198e-08	-0.0567408
1.97667	118.6		0.160963		108.71		2.02353	0.25	-15.2887		115173		0		0.735179		1.63282		673.264	38.1628	2.27864	180	-0.00488978	0.0332911	756.538	1121.19						0.033911	1.35644e-08	-0.0554216
1.97833	118.7		0.16066		108.47		1.97658	0.25	-15.1791		115392		0		0.728689		1.63308		673.262	38.1659	2.27864	180	-0.00481097	0.0334528	756.425	1121.32						0.0337756	1.35103e-08	-0.0541354
1.98	118.8		0.160359		108.235		1.93141	0.25	-15.0711		115607		0		0.722337		1.63333		673.259	38.169	2.27865	180	-0.00473489	0.0336115	756.31	1121.45						0.0336434	1.34574e-08	-0.0528814
1.98167	118.9		0.160058		108.004		1.88794	0.25	-14.9647		115820		0		0.716121		1.63359		673.256	38.1721	2.27866	180	-0.00466144	0.033767	756.194	1121.58						0.0335143	1.34057e-08	-0.0516585
1.98333	119		0.159758		107.779		1.84611	0.25	-14.8599		116029		0		0.710038		1.63385		673.254	38.1752	2.27867	180	-0.00459051	0.0339195	756.078	1121.7						0.0333881	1.33553e-08	-0.050466
1.985	119.1		0.159459		107.559		1.80583	0.25	-14.7566		116236		0		0.704085		1.6341		673.251	38.1783	2.27868	180	-0.004522	0.034069	755.961	1121.82						0.0332649	1.3306e-08	-0.0493032
1.98667	119.2		0.159162		107.343		1.76704	0.25	-14.6548		116441		0		0.698259		1.63436		673.248	38.1813	2.27869	180	-0.00445579	0.0342156	755.843	1121.94						0.0331445	1.32578e-08	-0.0481691
1.98833	119.3		0.158865		107.132		1.72969	0.25	-14.5544		116642		0		0.692557		1.63461		673.246	38.1844	2.27869	180	-0.0043918	0.0343592	755.723	1122.06						0.0330268	1.32107e-08	-0.0470631
1.99	119.4		0.158569		106.925		1.69369	0.25	-14.4554		116842		0		0.686977		1.63486		673.243	38.1874	2.2787	180	-0.00432995	0.0345	755.604	1122.18						0.0329118	1.31647e-08	-0.0459845
1.99167	119.5		0.158275		106.723		1.65901	0.25	-14.3579		117038		0		0.681517		1.63511		673.24	38.1905	2.27871	180	-0.00427013	0.0346379	755.483	1122.29						0.0327995	1.31198e-08	-0.0449324
1.99333	119.6		0.157981		106.525		1.62558	0.25	-14.2616		117232		0		0.676172		1.63537		673.238	38.1935	2.27872	180	-0.00421228	0.0347731	755.361	1122.4						0.0326897	1.30759e-08	-0.0439063
1.995	119.7		0.157688		106.331		1.59335	0.25	-14.1667		117424		0		0.670942		1.63562		673.235	38.1965	2.27873	180	-0.00415631	0.0349055	755.239	1122.51						0.0325825	1.3033e-08	-0.0429054
1.99667	119.8		0.157396		106.142		1.56227	0.25	-14.0731		117614		0		0.665822		1.63587		673.233	38.1995	2.27874	180	-0.00410216	0.0350352	755.116	1122.62						0.0324777	1.29911e-08	-0.0419291
1.99833	119.9		0.157105		105.956		1.53229	0.25	-13.9808		117801		0		0.660812		1.63612		673.23	38.2026	2.27874	180	-0.00404974	0.0351622	754.992	1122.73						0.0323752	1.29501e-08	-0.0409768
2	120		0.156816		105.774		1.50337	0.25	-13.8897		117986		0		0.655908		1.63636		673.227	38.2055	2.27875	180	-0.00399899	0.0352866	754.868	1122.83						0.0322751	1.291e-08	-0.0400478
2.00167	120.1		0.156527		105.597		1.47546	0.25	-13.7997		118168		0		0.651109		1.63661		673.225	38.2085	2.27876	180	-0.00394985	0.0354084	754.743	1122.94						0.0321772	1.28709e-08	-0.0391416
2.00333	120.2		0.156239		105.423		1.44852	0.25	-13.711		118349		0		0.646411		1.63686		673.222	38.2115	2.27877	180	-0.00390226	0.0355277	754.617	1123.04						0.0320816	1.28326e-08	-0.0382575
2.005	120.3		0.155952		105.252		1.42251	0.25	-13.6234		118527		0		0.641814		1.6371		673.22	38.2145	2.27878	180	-0.00385615	0.0356445	754.491	1123.14						0.0319881	1.27952e-08	-0.037395
2.00667	120.4		0.155666		105.086		1.3974	0.25	-13.5369		118703		0		0.637313		1.63735		673.217	38.2174	2.27879	180	-0.00381148	0.0357588	754.363	1123.23						0.0318967	1.27587e-08	-0.0365535
2.00833	120.5		0.155381		104.923		1.37314	0.25	-13.4515		118878		0		0.632908		1.63759		673.215	38.2204	2.27879	180	-0.00376818	0.0358706	754.236	1123.33						0.0318074	1.2723e-08	-0.0357325
2.01	120.6		0.155096		104.763		1.3497	0.25	-13.3672		119050		0		0.628597		1.63784		673.212	38.2233	2.2788	180	-0.00372621	0.0359801	754.107	1123.43						0.0317201	1.2688e-08	-0.0349314
2.01167	120.7		0.154813		104.607		1.32705	0.25	-13.2839		119220		0		0.624376		1.63808		673.21	38.2262	2.27881	180	-0.00368551	0.0360872	753.978	1123.52						0.0316347	1.26539e-08	-0.0341498
2.01333	120.8		0.154531		104.454		1.30516	0.25	-13.2017		119389		0		0.620245		1.63832		673.207	38.2291	2.27882	180	-0.00364605	0.0361921	753.849	1123.61						0.0315512	1.26205e-08	-0.0333872
2.015	120.9		0.15425		104.304		1.28399	0.25	-13.1204		119556		0		0.616201		1.63857		673.204	38.2321	2.27883	180	-0.00360777	0.0362946	753.718	1123.7						0.0314696	1.25878e-08	-0.032643
2.01667	121		0.153969		104.157		1.26353	0.25	-13.0402		119720		0		0.612242		1.63881		673.202	38.235	2.27883	180	-0.00357063	0.0363949	753.588	1123.79						0.0313898	1.25559e-08	-0.0319169
2.01833	121.1		0.15369		104.014		1.24373	0.25	-12.9608		119883		0		0.608367		1.63905		673.199	38.2378	2.27884	180	-0.00353459	0.0364931	753.456	1123.88						0.0313118	1.25247e-08	-0.0312083
2.02	121.2		0.153411		103.873		1.22458	0.25	-12.8825		120045		0		0.604573		1.63929		673.197	38.2407	2.27885	180	-0.00349962	0.036589	753.325	1123.96						0.0312355	1.24942e-08	-0.0305168
2.02167	121.3		0.153134		103.736		1.20605	0.25	-12.805		120204		0		0.600859		1.63952		673.195	38.2436	2.27886	180	-0.00346566	0.0366828	753.192	1124.05						0.0311609	1.24644e-08	-0.029842
2.02333	121.4		0.152857		103.601		1.18811	0.25	-12.7284		120362		0		0.597223		1.63976		673.192	38.2465	2.27887	180	-0.0034327	0.0367746	753.059	1124.13						0.0310879	1.24352e-08	-0.0291834
2.025	121.5		0.152581		103.469		1.17075	0.25	-12.6527		120518		0		0.593663		1.64		673.19	38.2493	2.27887	180	-0.00340069	0.0368643	752.926	1124.21						0.0310166	1.24066e-08	-0.0285407
2.02667	121.6		0.152307		103.34		1.15394	0.25	-12.5778		120673		0		0.590178		1.64024		673.187	38.2522	2.27888	180	-0.00336959	0.036952	752.792	1124.29						0.0309468	1.23787e-08	-0.0279134
2.02833	121.7		0.152033		103.214		1.13766	0.25	-12.5038		120826		0		0.586766		1.64047		673.185	38.255	2.27889	180	-0.00333939	0.0370377	752.658	1124.37						0.0308786	1.23514e-08	-0.0273011
2.03	121.8		0.15176		103.09		1.12189	0.25	-12.4306		120978		0		0.583425		1.64071		673.182	38.2578	2.2789	180	-0.00331004	0.0371214	752.523	1124.45						0.0308118	1.23247e-08	-0.0267036
2.03167	121.9		0.151488		102.969		1.10661	0.25	-12.3581		121128		0		0.580154		1.64094		673.18	38.2606	2.27891	180	-0.00328152	0.0372033	752.388	1124.53						0.0307465	1.22986e-08	-0.0261203
2.03333	122		0.151217		102.85		1.0918	0.25	-12.2865		121276		0		0.576951		1.64118		673.177	38.2635	2.27891	180	-0.0032538	0.0372832	752.252	1124.6						0.0306826	1.2273e-08	-0.0255511
2.035	122.1		0.150946		102.734		1.07744	0.25	-12.2156		121423		0		0.573815		1.64141		673.175	38.2663	2.27892	180	-0.00322685	0.0373614	752.116	1124.68						0.0306201	1.22481e-08	-0.0249954
2.03667	122.2		0.150677		102.62		1.06353	0.25	-12.1455		121569		0		0.570744		1.64164		673.172	38.2691	2.27893	180	-0.00320065	0.0374377	751.979	1124.75						0.030559	1.22236e-08	-0.0244529
2.03833	122.3		0.150408		102.509		1.05003	0.25	-12.0761		121713		0		0.567737		1.64187		673.17	38.2718	2.27894	180	-0.00317516	0.0375122	751.842	1124.83						0.0304992	1.21997e-08	-0.0239234
2.04	122.4		0.150141		102.4		1.03695	0.25	-12.0074		121856		0		0.564792		1.64211		673.168	38.2746	2.27894	180	-0.00315038	0.037585	751.705	1124.9						0.0304407	1.21763e-08	-0.0234066
2.04167	122.5		0.149874		102.293		1.02425	0.25	-11.9394		121998		0		0.561908		1.64234		673.165	38.2774	2.27895	180	-0.00312627	0.0376561	751.567	1124.97						0.0303834	1.21534e-08	-0.022902
2.04333	122.6		0.149608		102.188		1.01193	0.25	-11.8721		122138		0		0.559084		1.64257		673.163	38.2801	2.27896	180	-0.00310281	0.0377255	751.429	1125.04						0.0303274	1.2131e-08	-0.0224094
2.045	122.7		0.149343		102.086		0.999975	0.25	-11.8055		122277		0		0.556318		1.64279		673.16	38.2829	2.27897	180	-0.00307999	0.0377933	751.291	1125.1						0.0302726	1.2109e-08	-0.0219285
2.04667	122.8		0.149079		101.986		0.988371	0.25	-11.7395		122415		0		0.553609		1.64302		673.158	38.2856	2.27897	180	-0.00305777	0.0378594	751.152	1125.17						0.0302189	1.20876e-08	-0.021459
2.04833	122.9		0.148816		101.887		0.977105	0.25	-11.6741		122552		0		0.550956		1.64325		673.156	38.2884	2.27898	180	-0.00303615	0.0379239	751.013	1125.24						0.0301664	1.20666e-08	-0.0210007
2.05	123		0.148554		101.791		0.966165	0.25	-11.6094		122687		0		0.548357		1.64348		673.153	38.2911	2.27899	180	-0.00301509	0.0379869	750.873	1125.3						0.030115	1.2046e-08	-0.0205532
2.05167	123.1		0.148293		101.697		0.95554	0.25	-11.5453		122822		0		0.545811		1.6437		673.151	38.2938	2.279	180	-0.00299459	0.0380484	750.733	1125.37						0.0300647	1.20259e-08	-0.0201163
2.05333	123.2		0.148032		101.604		0.945219	0.25	-11.4818		122955		0		0.543318		1.64393		673.149	38.2965	2.279	180	-0.00297462	0.0381083	750.593	1125.43						0.0300155	1.20062e-08	-0.0196897
2.055	123.3		0.147772		101.514		0.935191	0.25	-11.4189		123087		0		0.540876		1.64416		673.146	38.2992	2.27901	180	-0.00295518	0.0381668	750.452	1125.49						0.0299673	1.19869e-08	-0.0192731
2.05667	123.4		0.147513		101.425		0.925446	0.25	-11.3565		123218		0		0.538483		1.64438		673.144	38.3019	2.27902	180	-0.00293623	0.0382239	750.312	1125.55						0.0299202	1.19681e-08	-0.0188664
2.05833	123.5		0.147256		101.338		0.915974	0.25	-11.2948		123347		0		0.536139		1.6446		673.142	38.3046	2.27903	180	-0.00291778	0.0382795	750.17	1125.61						0.029874	1.19496e-08	-0.0184693
2.06	123.6		0.146998		101.253		0.906767	0.25	-11.2335		123476		0		0.533842		1.64483		673.139	38.3073	2.27903	180	-0.00289979	0.0383337	750.029	1125.67						0.0298288	1.19315e-08	-0.0180815
2.06167	123.7		0.146742		101.17		0.897814	0.25	-11.1729		123604		0		0.531593		1.64505		673.137	38.31	2.27904	180	-0.00288226	0.0383866	749.887	1125.73						0.0297845	1.19138e-08	-0.0177029
2.06333	123.8		0.146487		101.088		0.889108	0.25	-11.1127		123731		0		0.529388		1.64527		673.135	38.3126	2.27905	180	-0.00286518	0.0384382	749.745	1125.79						0.0297412	1.18965e-08	-0.0173331
2.065	123.9		0.146232		101.008		0.880639	0.25	-11.0531		123856		0		0.527228		1.64549		673.132	38.3153	2.27906	180	-0.00284852	0.0384884	749.603	1125.85						0.0296988	1.18795e-08	-0.016972
2.06667	124		0.145979		100.93		0.872401	0.25	-10.9939		123981		0		0.525112		1.64571		673.13	38.3179	2.27906	180	-0.00283228	0.0385373	749.46	1125.9						0.0296572	1.18629e-08	-0.0166194
2.06833	124.1		0.145726		100.853		0.864385	0.25	-10.9353		124105		0		0.523038		1.64593		673.128	38.3206	2.27907	180	-0.00281644	0.038585	749.318	1125.96						0.0296165	1.18466e-08	-0.016275
2.07	124.2		0.145474		100.778		0.856584	0.25	-10.8772		124228		0		0.521006		1.64615		673.126	38.3232	2.27908	180	-0.002801	0.0386315	749.175	1126.01						0.0295767	1.18307e-08	-0.0159387
2.07167	124.3		0.145223		100.704		0.848991	0.25	-10.8195		124350		0		0.519014		1.64637		673.123	38.3258	2.27909	180	-0.00278593	0.0386767	749.031	1126.07						0.0295377	1.18151e-08	-0.0156103
2.07333	124.4		0.144972		100.632		0.841599	0.25	-10.7623		124471		0		0.517062		1.64659		673.121	38.3284	2.27909	180	-0.00277124	0.0387208	748.888	1126.12						0.0294994	1.17998e-08	-0.0152895
2.075	124.5		0.144723		100.561		0.834401	0.25	-10.7056		124591		0		0.515149		1.64681		673.119	38.331	2.2791	180	-0.0027569	0.0387637	748.744	1126.17						0.029462	1.17848e-08	-0.0149762
2.07667	124.6		0.144474		100.492		0.827392	0.25	-10.6493		124710		0		0.513274		1.64703		673.117	38.3336	2.27911	180	-0.0027429	0.0388055	748.6	1126.23						0.0294253	1.17701e-08	-0.0146702
2.07833	124.7		0.144226		100.424		0.820565	0.25	-10.5934		124829		0		0.511437		1.64724		673.114	38.3362	2.27911	180	-0.00272925	0.0388461	748.456	1126.28						0.0293894	1.17558e-08	-0.0143714
2.08	124.8		0.143979		100.357		0.813914	0.25	-10.538		124946		0		0.509635		1.64746		673.112	38.3388	2.27912	180	-0.00271592	0.0388856	748.311	1126.33						0.0293542	1.17417e-08	-0.0140795
2.08167	124.9		0.143733		100.291		0.807434	0.25	-10.483		125063		0		0.507869		1.64767		673.11	38.3414	2.27913	180	-0.00270291	0.0389241	748.166	1126.38						0.0293197	1.17279e-08	-0.0137944
2.08333	125		0.143488		100.227		0.801119	0.25	-10.4284		125179		0		0.506138		1.64789		673.108	38.344	2.27914	180	-0.0026902	0.0389616	748.022	1126.43						0.0292859	1.17144e-08	-0.0135159
2.085	125.1		0.143243		100.164		0.794964	0.25	-10.3742		125295		0		0.504441		1.6481		673.105	38.3465	2.27914	180	-0.0026778	0.038998	747.876	1126.47						0.0292528	1.17011e-08	-0.0132439
2.08667	125.2		0.142999		100.103		0.788964	0.25	-10.3204		125409		0		0.502776		1.64831		673.103	38.3491	2.27915	180	-0.00266568	0.0390333	747.731	1126.52						0.0292204	1.16881e-08	-0.0129781
2.08833	125.3		0.142757		100.042		0.783114	0.25	-10.2671		125523		0		0.501145		1.64853		673.101	38.3516	2.27916	180	-0.00265385	0.0390677	747.586	1126.57						0.0291886	1.16754e-08	-0.0127186
2.09	125.4		0.142514		99.9831		0.777409	0.25	-10.214		125636		0		0.499545		1.64874		673.099	38.3542	2.27916	180	-0.00264229	0.0391012	747.44	1126.61						0.0291574	1.1663e-08	-0.012465
2.09167	125.5		0.142273		99.925		0.771846	0.25	-10.1614		125748		0		0.497976		1.64895		673.097	38.3567	2.27917	180	-0.002631	0.0391337	747.294	1126.66						0.0291269	1.16507e-08	-0.0122173
2.09333	125.6		0.142033		99.8681		0.766419	0.25	-10.1091		125860		0		0.496438		1.64916		673.094	38.3592	2.27918	180	-0.00261996	0.0391652	747.148	1126.7						0.0290969	1.16388e-08	-0.0119753
2.095	125.7		0.141793		99.8122		0.761124	0.25	-10.0572		125971		0		0.494929		1.64937		673.092	38.3617	2.27918	180	-0.00260918	0.0391959	747.002	1126.75						0.0290676	1.1627e-08	-0.011739
2.09667	125.8		0.141554		99.7574		0.755958	0.25	-10.0057		126081		0		0.493449		1.64958		673.09	38.3642	2.27919	180	-0.00259864	0.0392256	746.856	1126.79						0.0290388	1.16155e-08	-0.011508
2.09833	125.9		0.141316		99.7036		0.750916	0.25	-9.95449		126190		0		0.491997		1.64979		673.088	38.3667	2.2792	180	-0.00258834	0.0392545	746.709	1126.84						0.0290106	1.16042e-08	-0.0112824
2.1	126		0.141079		99.6509		0.745994	0.25	-9.90363		126299		0		0.490573		1.65		673.086	38.3692	2.2792	180	-0.00257827	0.0392825	746.562	1126.88						0.028983	1.15932e-08	-0.011062
2.10167	126.1		0.140842		99.5991		0.74119	0.25	-9.85311		126408		0		0.489177		1.65021		673.084	38.3717	2.27921	180	-0.00256843	0.0393097	746.416	1126.92						0.0289558	1.15823e-08	-0.0108466
2.10333	126.2		0.140606		99.5484		0.736499	0.25	-9.80291		126515		0		0.487807		1.65042		673.081	38.3742	2.27922	180	-0.0025588	0.0393361	746.269	1126.96						0.0289292	1.15717e-08	-0.0106362
2.105	126.3		0.140371		99.4986		0.731918	0.25	-9.75303		126622		0		0.486462		1.65062		673.079	38.3767	2.27923	180	-0.00254939	0.0393617	746.122	1127						0.0289032	1.15613e-08	-0.0104306
2.10667	126.4		0.140137		99.4498		0.727445	0.25	-9.70347		126729		0		0.485143		1.65083		673.077	38.3791	2.27923	180	-0.00254018	0.0393864	745.974	1127.04						0.0288776	1.1551e-08	-0.0102298
2.10833	126.5		0.139904		99.4018		0.723074	0.25	-9.65422		126834		0		0.483849		1.65103		673.075	38.3816	2.27924	180	-0.00253117	0.0394105	745.827	1127.08						0.0288525	1.1541e-08	-0.0100335
2.11	126.6		0.139671		99.3548		0.718805	0.25	-9.60527		126940		0		0.482579		1.65124		673.073	38.3841	2.27925	180	-0.00252236	0.0394337	745.679	1127.12						0.0288279	1.15312e-08	-0.00984175
2.11167	126.7		0.139439		99.3086		0.714633	0.25	-9.55663		127044		0		0.481333		1.65144		673.071	38.3865	2.27925	180	-0.00251374	0.0394562	745.532	1127.16						0.0288038	1.15215e-08	-0.00965437
2.11333	126.8		0.139208		99.2633		0.710556	0.25	-9.50827		127148		0		0.48011		1.65165		673.069	38.3889	2.27926	180	-0.0025053	0.039478	745.384	1127.2						0.0287801	1.1512e-08	-0.00947126
2.115	126.9		0.138978		99.2189		0.706571	0.25	-9.46021		127252		0		0.47891		1.65185		673.067	38.3914	2.27927	180	-0.00249704	0.0394991	745.236	1127.24						0.0287569	1.15027e-08	-0.00929234
2.11667	127		0.138748		99.1752		0.702676	0.25	-9.41242		127355		0		0.477732		1.65205		673.064	38.3938	2.27927	180	-0.00248896	0.0395195	745.088	1127.27						0.0287341	1.14936e-08	-0.00911749
2.11833	127.1		0.13852		99.1324		0.698867	0.25	-9.36492		127457		0		0.476575		1.65226		673.062	38.3962	2.27928	180	-0.00248105	0.0395392	744.94	1127.31						0.0287117	1.14847e-08	-0.00894663
2.12	127.2		0.138291		99.0904		0.695143	0.25	-9.31768		127559		0		0.47544		1.65246		673.06	38.3986	2.27929	180	-0.0024733	0.0395582	744.792	1127.35						0.0286898	1.14759e-08	-0.00877966
2.12167	127.3		0.138064		99.0491		0.691501	0.25	-9.27072		127661		0		0.474325		1.65266		673.058	38.401	2.27929	180	-0.00246572	0.0395766	744.643	1127.38						0.0286682	1.14673e-08	-0.00861648
2.12333	127.4		0.137838		99.0085		0.687938	0.25	-9.22402		127762		0		0.473231		1.65286		673.056	38.4034	2.2793	180	-0.00245829	0.0395944	744.495	1127.42						0.0286471	1.14588e-08	-0.00845701
2.125	127.5		0.137612		98.9687		0.684453	0.25	-9.17758		127862		0		0.472156		1.65306		673.054	38.4058	2.27931	180	-0.00245102	0.0396115	744.346	1127.45						0.0286263	1.14505e-08	-0.00830115
2.12667	127.6		0.137387		98.9297		0.681043	0.25	-9.13139		127962		0		0.471101		1.65326		673.052	38.4082	2.27931	180	-0.0024439	0.0396281	744.198	1127.49						0.0286059	1.14424e-08	-0.00814883
2.12833	127.7		0.137163		98.8913		0.677706	0.25	-9.08545		128062		0		0.470065		1.65346		673.05	38.4106	2.27932	180	-0.00243692	0.039644	744.049	1127.52						0.0285859	1.14344e-08	-0.00799996
2.13	127.8		0.136939		98.8536		0.67444	0.25	-9.03975		128161		0		0.469047		1.65366		673.048	38.4129	2.27933	180	-0.00243008	0.0396593	743.9	1127.56						0.0285663	1.14265e-08	-0.00785445
2.13167	127.9		0.136716		98.8166		0.671243	0.25	-8.9943		128259		0		0.468047		1.65386		673.046	38.4153	2.27933	180	-0.00242338	0.0396741	743.751	1127.59						0.028547	1.14188e-08	-0.00771224
2.13333	128		0.136494		98.7802		0.668114	0.25	-8.94909		128357		0		0.467065		1.65405		673.044	38.4177	2.27934	180	-0.00241681	0.0396883	743.602	1127.62						0.0285281	1.14112e-08	-0.00757323
2.135	128.1		0.136273		98.7445		0.66505	0.25	-8.9041		128455		0		0.466101		1.65425		673.042	38.42	2.27935	180	-0.00241038	0.0397019	743.453	1127.65						0.0285095	1.14038e-08	-0.00743736
2.13667	128.2		0.136053		98.7094		0.662049	0.25	-8.85935		128552		0		0.465153		1.65445		673.04	38.4224	2.27935	180	-0.00240407	0.0397151	743.304	1127.69						0.0284912	1.13965e-08	-0.00730455
2.13833	128.3		0.135833		98.6749		0.65911	0.25	-8.81482		128649		0		0.464222		1.65464		673.038	38.4247	2.27936	180	-0.00239789	0.0397277	743.155	1127.72						0.0284733	1.13893e-08	-0.00717472
2.14	128.4		0.135614		98.641		0.656231	0.25	-8.77051		128746		0		0.463307		1.65484		673.036	38.427	2.27936	180	-0.00239183	0.0397397	743.006	1127.75						0.0284557	1.13823e-08	-0.00704782
2.14167	128.5		0.135395		98.6077		0.653411	0.25	-8.72642		128842		0		0.462408		1.65503		673.034	38.4294	2.27937	180	-0.00238588	0.0397513	742.856	1127.78						0.0284384	1.13753e-08	-0.00692376
2.14333	128.6		0.135178		98.575		0.650647	0.25	-8.68255		128937		0		0.461524		1.65523		673.032	38.4317	2.27938	180	-0.00238005	0.0397624	742.707	1127.81						0.0284214	1.13685e-08	-0.00680249
2.145	128.7		0.134961		98.5428		0.647939	0.25	-8.63888		129032		0		0.460656		1.65542		673.03	38.434	2.27938	180	-0.00237433	0.039773	742.557	1127.84						0.0284047	1.13619e-08	-0.00668393
2.14667	128.8		0.134745		98.5112		0.645285	0.25	-8.59543		129127		0		0.459803		1.65561		673.028	38.4363	2.27939	180	-0.00236873	0.0397831	742.408	1127.87						0.0283882	1.13553e-08	-0.00656803
2.14833	128.9		0.134529		98.4801		0.642683	0.25	-8.55217		129222		0		0.458963		1.65581		673.026	38.4386	2.2794	180	-0.00236322	0.0397928	742.258	1127.9						0.0283721	1.13488e-08	-0.00645472
2.15	129		0.134315		98.4496		0.640132	0.25	-8.50912		129316		0		0.458139		1.656		673.024	38.4409	2.2794	180	-0.00235782	0.039802	742.108	1127.93						0.0283562	1.13425e-08	-0.00634394
2.15167	129.1		0.1341		98.4195		0.637631	0.25	-8.46626		129409		0		0.457328		1.65619		673.022	38.4432	2.27941	180	-0.00235253	0.0398107	741.958	1127.95						0.0283407	1.13363e-08	-0.00623562
2.15333	129.2		0.133887		98.39		0.635179	0.25	-8.4236		129502		0		0.45653		1.65638		673.02	38.4454	2.27942	180	-0.00234733	0.039819	741.809	1127.98						0.0283253	1.13301e-08	-0.00612972
2.155	129.3		0.133675		98.361		0.632773	0.25	-8.38113		129595		0		0.455746		1.65657		673.018	38.4477	2.27942	180	-0.00234223	0.0398269	741.659	1128.01						0.0283103	1.13241e-08	-0.00602618
2.15667	129.4		0.133463		98.3324		0.630414	0.25	-8.33885		129688		0		0.454975		1.65676		673.016	38.45	2.27943	180	-0.00233722	0.0398344	741.509	1128.04						0.0282955	1.13182e-08	-0.00592494
2.15833	129.5		0.133251		98.3043		0.628099	0.25	-8.29675		129780		0		0.454217		1.65695		673.014	38.4522	2.27943	180	-0.0023323	0.0398415	741.359	1128.06						0.0282809	1.13124e-08	-0.00582594
2.16	129.6		0.133041		98.2767		0.625828	0.25	-8.25483		129872		0		0.453471		1.65714		673.012	38.4545	2.27944	180	-0.00232747	0.0398482	741.209	1128.09						0.0282666	1.13066e-08	-0.00572914
2.16167	129.7		0.132831		98.2495		0.623599	0.25	-8.2131		129964		0		0.452737		1.65733		673.01	38.4567	2.27945	180	-0.00232273	0.0398545	741.059	1128.12						0.0282525	1.1301e-08	-0.00563448
2.16333	129.8		0.132622		98.2228		0.621411	0.25	-8.17154		130055		0		0.452015		1.65752		673.008	38.459	2.27945	180	-0.00231808	0.0398604	740.908	1128.14						0.0282386	1.12954e-08	-0.00554192
2.165	129.9		0.132414		98.1965		0.619264	0.25	-8.13015		130146		0		0.451304		1.65771		673.006	38.4612	2.27946	180	-0.0023135	0.0398659	740.758	1128.17						0.028225	1.129e-08	-0.0054514
2.16667	130		0.132206		98.1706		0.617156	0.25	-8.08894		130236		0		0.450605		1.65789		673.004	38.4634	2.27946	180	-0.00230901	0.0398711	740.608	1128.19						0.0282116	1.12846e-08	-0.00536287
2.16833	130.1		0.131999		98.1451		0.615086	0.25	-8.04789		130327		0		0.449918		1.65808		673.002	38.4657	2.27947	180	-0.0023046	0.0398759	740.458	1128.22						0.0281984	1.12794e-08	-0.0052763
2.17	130.2		0.131793		98.12		0.613053	0.25	-8.00701		130417		0		0.449241		1.65827		673	38.4679	2.27948	180	-0.00230026	0.0398803	740.308	1128.24						0.0281854	1.12742e-08	-0.00519163
2.17167	130.3		0.131587		98.0954		0.611057	0.25	-7.9663		130506		0		0.448574		1.65845		672.998	38.4701	2.27948	180	-0.002296	0.0398844	740.157	1128.27						0.0281726	1.12691e-08	-0.00510882
2.17333	130.4		0.131382		98.0711		0.609096	0.25	-7.92575		130596		0		0.447919		1.65864		672.996	38.4723	2.27949	180	-0.00229181	0.0398882	740.007	1128.29						0.0281601	1.1264e-08	-0.00502782
2.175	130.5		0.131178		98.0471		0.607169	0.25	-7.88535		130685		0		0.447273		1.65882		672.995	38.4745	2.2795	180	-0.0022877	0.0398917	739.857	1128.31						0.0281477	1.12591e-08	-0.0049486
2.17667	130.6		0.130974		98.0236		0.605276	0.25	-7.84511		130774		0		0.446637		1.65901		672.993	38.4767	2.2795	180	-0.00228365	0.0398948	739.706	1128.34						0.0281355	1.12542e-08	-0.00487112
2.17833	130.7		0.130771		98.0004		0.603416	0.25	-7.80503		130862		0		0.446011		1.65919		672.991	38.4789	2.27951	180	-0.00227967	0.0398976	739.556	1128.36						0.0281235	1.12494e-08	-0.00479532
2.18	130.8		0.130569		97.9776		0.601588	0.25	-7.7651		130950		0		0.445395		1.65938		672.989	38.4811	2.27951	180	-0.00227576	0.0399001	739.405	1128.38						0.0281117	1.12447e-08	-0.00472118
2.18167	130.9		0.130368		97.9551		0.599792	0.25	-7.72532		131038		0		0.444788		1.65956		672.987	38.4832	2.27952	180	-0.00227192	0.0399023	739.255	1128.41						0.0281001	1.124e-08	-0.00464865
2.18333	131		0.130167		97.933		0.598025	0.25	-7.68569		131126		0		0.44419		1.65974		672.985	38.4854	2.27953	180	-0.00226813	0.0399042	739.104	1128.43						0.0280887	1.12355e-08	-0.0045777
2.185	131.1		0.129966		97.9112		0.596289	0.25	-7.6462		131213		0		0.443601		1.65992		672.983	38.4876	2.27953	180	-0.00226441	0.0399058	738.954	1128.45						0.0280774	1.1231e-08	-0.00450829
2.18667	131.2		0.129767		97.8897		0.594581	0.25	-7.60686		131300		0		0.443021		1.6601		672.981	38.4897	2.27954	180	-0.00226075	0.0399072	738.803	1128.47						0.0280663	1.12265e-08	-0.00444038
2.18833	131.3		0.129568		97.8685		0.592901	0.25	-7.56766		131387		0		0.44245		1.66028		672.98	38.4919	2.27954	180	-0.00225715	0.0399082	738.652	1128.49						0.0280554	1.12221e-08	-0.00437395
2.19	131.4		0.12937		97.8477		0.591249	0.25	-7.5286		131474		0		0.441887		1.66047		672.978	38.494	2.27955	180	-0.00225361	0.039909	738.502	1128.51						0.0280446	1.12178e-08	-0.00430895
2.19167	131.5		0.129172		97.8271		0.589624	0.25	-7.48968		131560		0		0.441332		1.66065		672.976	38.4962	2.27956	180	-0.00225012	0.0399095	738.351	1128.53						0.028034	1.12136e-08	-0.00424535
2.19333	131.6		0.128975		97.8068		0.588026	0.25	-7.45089		131646		0		0.440785		1.66082		672.974	38.4983	2.27956	180	-0.00224669	0.0399098	738.201	1128.55						0.0280235	1.12094e-08	-0.00418312
2.195	131.7		0.128779		97.7869		0.586453	0.25	-7.41224		131732		0		0.440246		1.661		672.972	38.5004	2.27957	180	-0.00224331	0.0399098	738.05	1128.57						0.0280132	1.12053e-08	-0.00412223
2.19667	131.8		0.128583		97.7672		0.584904	0.25	-7.37372		131818		0		0.439715		1.66118		672.97	38.5026	2.27957	180	-0.00223998	0.0399095	737.899	1128.59						0.0280031	1.12012e-08	-0.00406265
2.19833	131.9		0.128388		97.7478		0.583381	0.25	-7.33534		131903		0		0.439191		1.66136		672.968	38.5047	2.27958	180	-0.00223671	0.039909	737.749	1128.61						0.027993	1.11972e-08	-0.00400434
2.2	132		0.128194		97.7287		0.581881	0.25	-7.29708		131988		0		0.438674		1.66154		672.967	38.5068	2.27958	180	-0.00223348	0.0399083	737.598	1128.63						0.0279832	1.11933e-08	-0.00394728
2.20167	132.1		0.128001		97.7098		0.580404	0.25	-7.25895		132073		0		0.438165		1.66172		672.965	38.5089	2.27959	180	-0.00223031	0.0399073	737.447	1128.65						0.0279734	1.11894e-08	-0.00389144
2.20333	132.2		0.127808		97.6912		0.57895	0.25	-7.22094		132158		0		0.437663		1.66189		672.963	38.511	2.2796	180	-0.00222718	0.0399061	737.297	1128.67						0.0279639	1.11855e-08	-0.00383679
2.205	132.3		0.127615		97.6729		0.577518	0.25	-7.18306		132242		0		0.437168		1.66207		672.961	38.5131	2.2796	180	-0.0022241	0.0399047	737.146	1128.69						0.0279544	1.11818e-08	-0.00378331
2.20667	132.4		0.127423		97.6548		0.576108	0.25	-7.14531		132326		0		0.43668		1.66224		672.959	38.5152	2.27961	180	-0.00222106	0.0399031	736.995	1128.71						0.0279451	1.1178e-08	-0.00373096
2.20833	132.5		0.127232		97.637		0.574719	0.25	-7.10767		132410		0		0.436198		1.66242		672.958	38.5173	2.27961	180	-0.00221807	0.0399012	736.844	1128.73						0.0279359	1.11743e-08	-0.00367971
2.21	132.6		0.127042		97.6194		0.573351	0.25	-7.07016		132494		0		0.435723		1.6626		672.956	38.5194	2.27962	180	-0.00221513	0.0398992	736.694	1128.74						0.0279268	1.11707e-08	-0.00362956
2.21167	132.7		0.126852		97.602		0.572003	0.25	-7.03276		132578		0		0.435254		1.66277		672.954	38.5214	2.27963	180	-0.00221222	0.0398969	736.543	1128.76						0.0279178	1.11671e-08	-0.00358046
2.21333	132.8		0.126663		97.5849		0.570675	0.25	-6.99548		132661		0		0.434791		1.66294		672.952	38.5235	2.27963	180	-0.00220936	0.0398944	736.392	1128.78						0.027909	1.11636e-08	-0.00353239
2.215	132.9		0.126474		97.5679		0.569365	0.25	-6.95832		132744		0		0.434334		1.66312		672.95	38.5256	2.27964	180	-0.00220654	0.0398918	736.241	1128.8						0.0279003	1.11601e-08	-0.00348534
2.21667	133		0.126286		97.5512		0.568075	0.25	-6.92127		132827		0		0.433884		1.66329		672.949	38.5276	2.27964	180	-0.00220376	0.0398889	736.091	1128.81						0.0278917	1.11567e-08	-0.00343927
2.21833	133.1		0.126099		97.5348		0.566803	0.25	-6.88433		132910		0		0.433439		1.66346		672.947	38.5297	2.27965	180	-0.00220102	0.0398859	735.94	1128.83						0.0278832	1.11533e-08	-0.00339417
2.22	133.2		0.125912		97.5185		0.565549	0.25	-6.8475		132993		0		0.433		1.66364		672.945	38.5317	2.27965	180	-0.00219831	0.0398826	735.789	1128.85						0.0278748	1.11499e-08	-0.00335001
2.22167	133.3		0.125726		97.5025		0.564313	0.25	-6.81079		133075		0		0.432566		1.66381		672.943	38.5338	2.27966	180	-0.00219565	0.0398792	735.638	1128.86						0.0278666	1.11466e-08	-0.00330678
2.22333	133.4		0.125541		97.4866		0.563094	0.25	-6.77418		133157		0		0.432139		1.66398		672.942	38.5358	2.27966	180	-0.00219301	0.0398756	735.488	1128.88						0.0278584	1.11434e-08	-0.00326444
2.225	133.5		0.125356		97.471		0.561891	0.25	-6.73768		133239		0		0.431716		1.66415		672.94	38.5378	2.27967	180	-0.00219042	0.0398718	735.337	1128.89						0.0278504	1.11401e-08	-0.00322298
2.22667	133.6		0.125172		97.4555		0.560705	0.25	-6.70129		133321		0		0.431299		1.66432		672.938	38.5398	2.27968	180	-0.00218786	0.0398679	735.186	1128.91						0.0278424	1.1137e-08	-0.00318238
2.22833	133.7		0.124988		97.4402		0.559535	0.25	-6.665		133402		0		0.430887		1.66449		672.936	38.5419	2.27968	180	-0.00218534	0.0398638	735.036	1128.93						0.0278345	1.11338e-08	-0.00314262
2.23	133.8		0.124805		97.4252		0.558381	0.25	-6.62882		133484		0		0.430479		1.66466		672.935	38.5439	2.27969	180	-0.00218284	0.0398595	734.885	1128.94						0.0278268	1.11307e-08	-0.00310368
2.23167	133.9		0.124623		97.4103		0.557242	0.25	-6.59274		133565		0		0.430077		1.66483		672.933	38.5459	2.27969	180	-0.00218038	0.0398551	734.734	1128.96						0.0278191	1.11276e-08	-0.00306554
2.23333	134		0.124441		97.3956		0.556118	0.25	-6.55676		133646		0		0.42968		1.665		672.931	38.5479	2.2797	180	-0.00217796	0.0398505	734.583	1128.97						0.0278116	1.11246e-08	-0.00302818
2.235	134.1		0.12426		97.381		0.555009	0.25	-6.52088		133727		0		0.429288		1.66517		672.929	38.5499	2.2797	180	-0.00217556	0.0398458	734.433	1128.98						0.0278041	1.11216e-08	-0.00299159
2.23667	134.2		0.124079		97.3667		0.553914	0.25	-6.4851		133808		0		0.4289		1.66534		672.928	38.5519	2.27971	180	-0.0021732	0.0398409	734.282	1129						0.0277967	1.11187e-08	-0.00295575
2.23833	134.3		0.123899		97.3525		0.552833	0.25	-6.44942		133888		0		0.428516		1.6655		672.926	38.5539	2.27971	180	-0.00217086	0.0398358	734.131	1129.01						0.0277894	1.11158e-08	-0.00292063
2.24	134.4		0.12372		97.3384		0.551766	0.25	-6.41384		133968		0		0.428137		1.66567		672.924	38.5559	2.27972	180	-0.00216855	0.0398307	733.981	1129.03						0.0277822	1.11129e-08	-0.00288623
2.24167	134.5		0.123541		97.3246		0.550712	0.25	-6.37836		134049		0		0.427763		1.66584		672.922	38.5578	2.27973	180	-0.00216628	0.0398253	733.83	1129.04						0.027775	1.111e-08	-0.00285253
2.24333	134.6		0.123363		97.3108		0.549671	0.25	-6.34297		134129		0		0.427393		1.666		672.921	38.5598	2.27973	180	-0.00216403	0.0398199	733.679	1129.05						0.027768	1.11072e-08	-0.00281951
2.245	134.7		0.123185		97.2973		0.548644	0.25	-6.30767		134208		0		0.427027		1.66617		672.919	38.5618	2.27974	180	-0.00216181	0.0398143	733.529	1129.07						0.027761	1.11044e-08	-0.00278715
2.24667	134.8		0.123008		97.2839		0.547628	0.25	-6.27247		134288		0		0.426665		1.66634		672.917	38.5637	2.27974	180	-0.00215961	0.0398085	733.378	1129.08						0.0277541	1.11017e-08	-0.00275544
2.24833	134.9		0.122832		97.2706		0.546626	0.25	-6.23736		134368		0		0.426307		1.6665		672.916	38.5657	2.27975	180	-0.00215744	0.0398027	733.228	1129.09						0.0277473	1.10989e-08	-0.00272437
2.25	135		0.122656		97.2575		0.545635	0.25	-6.20234		134447		0		0.425953		1.66667		672.914	38.5677	2.27975	180	-0.0021553	0.0397967	733.077	1129.11						0.0277406	1.10962e-08	-0.00269392
2.25167	135.1		0.122481		97.2446		0.544656	0.25	-6.16742		134526		0		0.425603		1.66683		672.912	38.5696	2.27976	180	-0.00215318	0.0397906	732.926	1129.12						0.0277339	1.10936e-08	-0.00266408
2.25333	135.2		0.122306		97.2317		0.543688	0.25	-6.13258		134605		0		0.425257		1.667		672.911	38.5715	2.27976	180	-0.00215109	0.0397843	732.776	1129.13						0.0277273	1.10909e-08	-0.00263483
2.255	135.3		0.122132		97.2191		0.542732	0.25	-6.09783		134684		0		0.424915		1.66716		672.909	38.5735	2.27977	180	-0.00214902	0.039778	732.625	1129.14						0.0277208	1.10883e-08	-0.00260616
2.25667	135.4		0.121959		97.2065		0.541787	0.25	-6.06317		134763		0		0.424576		1.66732		672.907	38.5754	2.27977	180	-0.00214698	0.0397715	732.475	1129.15						0.0277144	1.10858e-08	-0.00257806
2.25833	135.5		0.121786		97.1941		0.540853	0.25	-6.0286		134841		0		0.424241		1.66748		672.906	38.5773	2.27978	180	-0.00214496	0.0397649	732.324	1129.17						0.027708	1.10832e-08	-0.00255051
2.26	135.6		0.121614		97.1818		0.539929	0.25	-5.99411		134920		0		0.423909		1.66765		672.904	38.5793	2.27978	180	-0.00214296	0.0397582	732.174	1129.18						0.0277017	1.10807e-08	-0.0025235
2.26167	135.7		0.121442		97.1697		0.539016	0.25	-5.95971		134998		0		0.423581		1.66781		672.902	38.5812	2.27979	180	-0.00214099	0.0397514	732.023	1129.19						0.0276954	1.10782e-08	-0.00249702
2.26333	135.8		0.121271		97.1576		0.538113	0.25	-5.9254		135076		0		0.423256		1.66797		672.901	38.5831	2.2798	180	-0.00213903	0.0397445	731.873	1129.2						0.0276893	1.10757e-08	-0.00247106
2.265	135.9		0.1211		97.1457		0.53722	0.25	-5.89117		135154		0		0.422935		1.66813		672.899	38.585	2.2798	180	-0.0021371	0.0397374	731.723	1129.21						0.0276832	1.10733e-08	-0.00244561
2.26667	136		0.12093		97.1339		0.536337	0.25	-5.85702		135232		0		0.422616		1.66829		672.897	38.5869	2.27981	180	-0.00213519	0.0397303	731.572	1129.22						0.0276771	1.10708e-08	-0.00242064
2.26833	136.1		0.120761		97.1223		0.535463	0.25	-5.82296		135309		0		0.422301		1.66845		672.896	38.5888	2.27981	180	-0.0021333	0.0397231	731.422	1129.23						0.0276711	1.10684e-08	-0.00239616
2.27	136.2		0.120592		97.1107		0.534599	0.25	-5.78897		135387		0		0.421989		1.66861		672.894	38.5907	2.27982	180	-0.00213143	0.0397157	731.271	1129.24						0.0276652	1.10661e-08	-0.00237215
2.27167	136.3		0.120423		97.0993		0.533744	0.25	-5.75507		135464		0		0.42168		1.66877		672.892	38.5926	2.27982	180	-0.00212957	0.0397083	731.121	1129.25						0.0276593	1.10637e-08	-0.0023486
2.27333	136.4		0.120255		97.0879		0.532898	0.25	-5.72125		135542		0		0.421374		1.66893		672.891	38.5945	2.27983	180	-0.00212774	0.0397007	730.971	1129.26						0.0276535	1.10614e-08	-0.00232551
2.275	136.5		0.120088		97.0767		0.532061	0.25	-5.68751		135619		0		0.421071		1.66909		672.889	38.5964	2.27983	180	-0.00212593	0.0396931	730.82	1129.27						0.0276477	1.10591e-08	-0.00230285
2.27667	136.6		0.119922		97.0656		0.531232	0.25	-5.65385		135696		0		0.420771		1.66925		672.887	38.5982	2.27984	180	-0.00212414	0.0396854	730.67	1129.28						0.027642	1.10568e-08	-0.00228062
2.27833	136.7		0.119755		97.0546		0.530412	0.25	-5.62026		135773		0		0.420474		1.66941		672.886	38.6001	2.27984	180	-0.00212236	0.0396776	730.52	1129.29						0.0276364	1.10546e-08	-0.00225882
2.28	136.8		0.11959		97.0437		0.5296	0.25	-5.58676		135849		0		0.42018		1.66957		672.884	38.602	2.27985	180	-0.0021206	0.0396697	730.37	1129.3						0.0276308	1.10523e-08	-0.00223742
2.28167	136.9		0.119425		97.0329		0.528797	0.25	-5.55333		135926		0		0.419888		1.66972		672.883	38.6038	2.27985	180	-0.00211886	0.0396617	730.22	1129.31						0.0276253	1.10501e-08	-0.00221643
2.28333	137		0.11926		97.0222		0.528001	0.25	-5.51997		136002		0		0.419599		1.66988		672.881	38.6057	2.27986	180	-0.00211714	0.0396536	730.069	1129.32						0.0276198	1.10479e-08	-0.00219583
2.285	137.1		0.119096		97.0116		0.527213	0.25	-5.4867		136079		0		0.419313		1.67004		672.879	38.6076	2.27986	180	-0.00211543	0.0396455	729.919	1129.33						0.0276143	1.10457e-08	-0.00217561
2.28667	137.2		0.118933		97.0011		0.526433	0.25	-5.45349		136155		0		0.419029		1.67019		672.878	38.6094	2.27987	180	-0.00211374	0.0396372	729.769	1129.34						0.0276089	1.10436e-08	-0.00215577
2.28833	137.3		0.11877		96.9907		0.525661	0.25	-5.42037		136231		0		0.418748		1.67035		672.876	38.6112	2.27987	180	-0.00211207	0.0396289	729.619	1129.35						0.0276036	1.10414e-08	-0.0021363
2.29	137.4		0.118608		96.9803		0.524896	0.25	-5.38731		136307		0		0.418469		1.6705		672.875	38.6131	2.27988	180	-0.00211041	0.0396205	729.469	1129.35						0.0275983	1.10393e-08	-0.00211718
2.29167	137.5		0.118446		96.9701		0.524138	0.25	-5.35433		136383		0		0.418193		1.67066		672.873	38.6149	2.27988	180	-0.00210877	0.039612	729.319	1129.36						0.0275931	1.10372e-08	-0.00209842
2.29333	137.6		0.118285		96.9599		0.523387	0.25	-5.32143		136458		0		0.417919		1.67081		672.871	38.6167	2.27989	180	-0.00210715	0.0396035	729.169	1129.37						0.0275879	1.10351e-08	-0.00208
2.295	137.7		0.118124		96.9499		0.522643	0.25	-5.28859		136534		0		0.417647		1.67097		672.87	38.6186	2.27989	180	-0.00210554	0.0395949	729.019	1129.38						0.0275827	1.10331e-08	-0.00206191
2.29667	137.8		0.117964		96.9399		0.521907	0.25	-5.25583		136609		0		0.417378		1.67112		672.868	38.6204	2.2799	180	-0.00210394	0.0395862	728.869	1129.39						0.0275776	1.1031e-08	-0.00204415
2.29833	137.9		0.117804		96.93		0.521176	0.25	-5.22314		136685		0		0.417111		1.67128		672.867	38.6222	2.2799	180	-0.00210236	0.0395774	728.719	1129.39						0.0275725	1.1029e-08	-0.00202672
2.3	138		0.117645		96.9202		0.520453	0.25	-5.19051		136760		0		0.416846		1.67143		672.865	38.624	2.27991	180	-0.00210079	0.0395685	728.569	1129.4						0.0275675	1.1027e-08	-0.00200959
2.30167	138.1		0.117487		96.9105		0.519736	0.25	-5.15796		136835		0		0.416584		1.67158		672.864	38.6258	2.27991	180	-0.00209924	0.0395596	728.419	1129.41						0.0275625	1.1025e-08	-0.00199277
2.30333	138.2		0.117329		96.9009		0.519025	0.25	-5.12548		136910		0		0.416323		1.67173		672.862	38.6276	2.27992	180	-0.0020977	0.0395506	728.269	1129.41						0.0275576	1.1023e-08	-0.00197625
2.305	138.3		0.117171		96.8913		0.518321	0.25	-5.09307		136985		0		0.416065		1.67189		672.86	38.6294	2.27992	180	-0.00209617	0.0395416	728.12	1129.42						0.0275527	1.10211e-08	-0.00196003
2.30667	138.4		0.117014		96.8818		0.517623	0.25	-5.06072		137060		0		0.415809		1.67204		672.859	38.6312	2.27993	180	-0.00209466	0.0395325	727.97	1129.43						0.0275478	1.10191e-08	-0.00194409
2.30833	138.5		0.116858		96.8724		0.516931	0.25	-5.02845		137134		0		0.415555		1.67219		672.857	38.633	2.27993	180	-0.00209316	0.0395233	727.82	1129.43						0.027543	1.10172e-08	-0.00192843
2.31	138.6		0.116702		96.8631		0.516244	0.25	-4.99624		137209		0		0.415303		1.67234		672.856	38.6348	2.27994	180	-0.00209167	0.0395141	727.67	1129.44						0.0275382	1.10153e-08	-0.00191304
2.31167	138.7		0.116547		96.8538		0.515564	0.25	-4.9641		137283		0		0.415052		1.67249		672.854	38.6366	2.27994	180	-0.00209019	0.0395048	727.521	1129.45						0.0275335	1.10134e-08	-0.00189792
2.31333	138.8		0.116392		96.8446		0.514889	0.25	-4.93202		137357		0		0.414804		1.67264		672.853	38.6384	2.27995	180	-0.00208873	0.0394954	727.371	1129.45						0.0275288	1.10115e-08	-0.00188307
2.315	138.9		0.116237		96.8355		0.51422	0.25	-4.90001		137431		0		0.414558		1.67279		672.851	38.6401	2.27995	180	-0.00208728	0.039486	727.221	1129.46						0.0275241	1.10096e-08	-0.00186847
2.31667	139		0.116083		96.8264		0.513557	0.25	-4.86807		137506		0		0.414313		1.67294		672.85	38.6419	2.27996	180	-0.00208584	0.0394765	727.072	1129.47						0.0275195	1.10078e-08	-0.00185412
2.31833	139.1		0.11593		96.8174		0.512899	0.25	-4.83619		137579		0		0.414071		1.67309		672.848	38.6437	2.27996	180	-0.00208441	0.039467	726.922	1129.47						0.0275149	1.10059e-08	-0.00184001
2.32	139.2		0.115777		96.8085		0.512246	0.25	-4.80438		137653		0		0.41383		1.67324		672.847	38.6454	2.27997	180	-0.002083	0.0394574	726.773	1129.48						0.0275103	1.10041e-08	-0.00182615
2.32167	139.3		0.115625		96.7997		0.511598	0.25	-4.77263		137727		0		0.413591		1.67339		672.845	38.6472	2.27997	180	-0.00208159	0.0394477	726.623	1129.48						0.0275058	1.10023e-08	-0.00181251
2.32333	139.4		0.115473		96.7909		0.510956	0.25	-4.74095		137801		0		0.413354		1.67354		672.844	38.6489	2.27998	180	-0.0020802	0.039438	726.474	1129.49						0.0275013	1.10005e-08	-0.00179911
2.325	139.5		0.115322		96.7822		0.510319	0.25	-4.70933		137874		0		0.413118		1.67368		672.842	38.6507	2.27998	180	-0.00207882	0.0394283	726.324	1129.49						0.0274968	1.09987e-08	-0.00178593
2.32667	139.6		0.115171		96.7735		0.509686	0.25	-4.67777		137948		0		0.412884		1.67383		672.841	38.6524	2.27999	180	-0.00207745	0.0394184	726.175	1129.5						0.0274924	1.09969e-08	-0.00177297
2.32833	139.7		0.115021		96.7649		0.509059	0.25	-4.64627		138021		0		0.412652		1.67398		672.839	38.6541	2.27999	180	-0.00207609	0.0394086	726.026	1129.5						0.027488	1.09952e-08	-0.00176023
2.33	139.8		0.114871		96.7564		0.508436	0.25	-4.61484		138094		0		0.412422		1.67413		672.838	38.6559	2.28	180	-0.00207474	0.0393987	725.876	1129.51						0.0274836	1.09934e-08	-0.00174769
2.33167	139.9		0.114721		96.7479		0.507818	0.25	-4.58347		138167		0		0.412193		1.67427		672.836	38.6576	2.28	180	-0.0020734	0.0393887	725.727	1129.51						0.0274793	1.09917e-08	-0.00173536
2.33333	140		0.114573		96.7395		0.507205	0.25	-4.55216		138240		0		0.411965		1.67442		672.835	38.6593	2.28001	180	-0.00207207	0.0393787	725.578	1129.52						0.027475	1.099e-08	-0.00172323
2.335	140.1		0.114424		96.7311		0.506596	0.25	-4.52091		138313		0		0.411739		1.67456		672.833	38.6611	2.28001	180	-0.00207074	0.0393686	725.428	1129.52						0.0274707	1.09883e-08	-0.00171129
2.33667	140.2		0.114276		96.7228		0.505992	0.25	-4.48972		138386		0		0.411515		1.67471		672.832	38.6628	2.28002	180	-0.00206943	0.0393585	725.279	1129.53						0.0274664	1.09866e-08	-0.00169955
2.33833	140.3		0.114129		96.7145		0.505392	0.25	-4.45859		138458		0		0.411292		1.67486		672.83	38.6645	2.28002	180	-0.00206813	0.0393484	725.13	1129.53						0.0274622	1.09849e-08	-0.00168799
2.34	140.4		0.113982		96.7063		0.504797	0.25	-4.42752		138531		0		0.411071		1.675		672.829	38.6662	2.28002	180	-0.00206684	0.0393382	724.981	1129.53						0.027458	1.09832e-08	-0.00167662
2.34167	140.5		0.113836		96.6982		0.504206	0.25	-4.39652		138604		0		0.410851		1.67514		672.827	38.6679	2.28003	180	-0.00206556	0.0393279	724.832	1129.54						0.0274538	1.09815e-08	-0.00166543
2.34333	140.6		0.11369		96.6901		0.503619	0.25	-4.36557		138676		0		0.410633		1.67529		672.826	38.6696	2.28003	180	-0.00206428	0.0393176	724.683	1129.54						0.0274497	1.09799e-08	-0.00165441
2.345	140.7		0.113545		96.6821		0.503036	0.25	-4.33468		138748		0		0.410416		1.67543		672.824	38.6713	2.28004	180	-0.00206302	0.0393073	724.534	1129.55						0.0274456	1.09782e-08	-0.00164357
2.34667	140.8		0.1134		96.6741		0.502458	0.25	-4.30385		138820		0		0.410201		1.67558		672.823	38.673	2.28004	180	-0.00206176	0.0392969	724.385	1129.55						0.0274415	1.09766e-08	-0.00163289
2.34833	140.9		0.113255		96.6662		0.501883	0.25	-4.27307		138892		0		0.409986		1.67572		672.821	38.6747	2.28005	180	-0.00206052	0.0392865	724.236	1129.55						0.0274375	1.0975e-08	-0.00162238
2.35	141		0.113111		96.6583		0.501313	0.25	-4.24236		138964		0		0.409773		1.67586		672.82	38.6764	2.28005	180	-0.00205928	0.0392761	724.087	1129.56						0.0274334	1.09734e-08	-0.00161203
2.35167	141.1		0.112968		96.6504		0.500746	0.25	-4.2117		139036		0		0.409562		1.676		672.818	38.678	2.28006	180	-0.00205805	0.0392656	723.938	1129.56						0.0274294	1.09718e-08	-0.00160183
2.35333	141.2		0.112825		96.6427		0.500183	0.25	-4.1811		139108		0		0.409352		1.67615		672.817	38.6797	2.28006	180	-0.00205682	0.039255	723.789	1129.56						0.0274255	1.09702e-08	-0.00159179
2.355	141.3		0.112682		96.6349		0.499624	0.25	-4.15055		139180		0		0.409143		1.67629		672.815	38.6814	2.28007	180	-0.00205561	0.0392444	723.64	1129.56						0.0274215	1.09686e-08	-0.0015819
2.35667	141.4		0.11254		96.6272		0.499069	0.25	-4.12007		139251		0		0.408935		1.67643		672.814	38.6831	2.28007	180	-0.0020544	0.0392338	723.492	1129.57						0.0274176	1.0967e-08	-0.00157216
2.35833	141.5		0.112399		96.6196		0.498517	0.25	-4.08963		139323		0		0.408729		1.67657		672.813	38.6847	2.28008	180	-0.00205321	0.0392232	723.343	1129.57						0.0274137	1.09655e-08	-0.00156256
2.36	141.6		0.112258		96.612		0.497969	0.25	-4.05926		139394		0		0.408524		1.67671		672.811	38.6864	2.28008	180	-0.00205202	0.0392125	723.194	1129.57						0.0274098	1.09639e-08	-0.00155311
2.36167	141.7		0.112117		96.6044		0.497424	0.25	-4.02894		139466		0		0.40832		1.67685		672.81	38.688	2.28008	180	-0.00205083	0.0392018	723.046	1129.57						0.0274059	1.09624e-08	-0.00154379
2.36333	141.8		0.111977		96.5969		0.496884	0.25	-3.99868		139537		0		0.408117		1.67699		672.808	38.6897	2.28009	180	-0.00204966	0.039191	722.897	1129.58						0.0274021	1.09608e-08	-0.00153461
2.365	141.9		0.111837		96.5895		0.496346	0.25	-3.96847		139608		0		0.407916		1.67713		672.807	38.6913	2.28009	180	-0.00204849	0.0391802	722.748	1129.58						0.0273983	1.09593e-08	-0.00152556
2.36667	142		0.111698		96.582		0.495812	0.25	-3.93831		139679		0		0.407715		1.67727		672.805	38.693	2.2801	180	-0.00204733	0.0391694	722.6	1129.58						0.0273945	1.09578e-08	-0.00151664
2.36833	142.1		0.111559		96.5747		0.495281	0.25	-3.90821		139750		0		0.407516		1.67741		672.804	38.6946	2.2801	180	-0.00204618	0.0391585	722.451	1129.58						0.0273907	1.09563e-08	-0.00150785
2.37	142.2		0.111421		96.5673		0.494754	0.25	-3.87816		139821		0		0.407318		1.67755		672.803	38.6963	2.28011	180	-0.00204503	0.0391476	722.303	1129.58						0.027387	1.09548e-08	-0.00149918
2.37167	142.3		0.111283		96.56		0.49423	0.25	-3.84817		139892		0		0.407121		1.67769		672.801	38.6979	2.28011	180	-0.00204389	0.0391367	722.155	1129.59						0.0273832	1.09533e-08	-0.00149063
2.37333	142.4		0.111146		96.5528		0.493709	0.25	-3.81823		139963		0		0.406925		1.67783		672.8	38.6995	2.28012	180	-0.00204276	0.0391257	722.006	1129.59						0.0273795	1.09518e-08	-0.00148221
2.375	142.5		0.111009		96.5456		0.493191	0.25	-3.78835		140033		0		0.40673		1.67797		672.798	38.7012	2.28012	180	-0.00204163	0.0391147	721.858	1129.59						0.0273758	1.09503e-08	-0.0014739
2.37667	142.6		0.110872		96.5384		0.492677	0.25	-3.75851		140104		0		0.406537		1.6781		672.797	38.7028	2.28013	180	-0.00204052	0.0391037	721.71	1129.59						0.0273722	1.09489e-08	-0.0014657
2.37833	142.7		0.110736		96.5313		0.492166	0.25	-3.72873		140174		0		0.406344		1.67824		672.796	38.7044	2.28013	180	-0.0020394	0.0390926	721.561	1129.59						0.0273685	1.09474e-08	-0.00145761
2.38	142.8		0.110601		96.5242		0.491657	0.25	-3.699		140245		0		0.406152		1.67838		672.794	38.706	2.28013	180	-0.0020383	0.0390815	721.413	1129.59						0.0273649	1.0946e-08	-0.00144964
2.38167	142.9		0.110466		96.5171		0.491152	0.25	-3.66933		140315		0		0.405962		1.67852		672.793	38.7076	2.28014	180	-0.0020372	0.0390704	721.265	1129.59						0.0273613	1.09445e-08	-0.00144177
2.38333	143		0.110331		96.5101		0.490649	0.25	-3.63971		140385		0		0.405772		1.67865		672.791	38.7092	2.28014	180	-0.00203611	0.0390592	721.117	1129.59						0.0273577	1.09431e-08	-0.00143401
2.385	143.1		0.110197		96.5031		0.49015	0.25	-3.61013		140455		0		0.405584		1.67879		672.79	38.7108	2.28015	180	-0.00203502	0.0390481	720.969	1129.59						0.0273542	1.09417e-08	-0.00142635
2.38667	143.2		0.110063		96.4961		0.489653	0.25	-3.58061		140525		0		0.405396		1.67892		672.789	38.7124	2.28015	180	-0.00203394	0.0390369	720.821	1129.59						0.0273506	1.09402e-08	-0.00141879
2.38833	143.3		0.10993		96.4892		0.48916	0.25	-3.55114		140595		0		0.405209		1.67906		672.787	38.714	2.28016	180	-0.00203287	0.0390256	720.673	1129.6						0.0273471	1.09388e-08	-0.00141132
2.39	143.4		0.109797		96.4824		0.488669	0.25	-3.52172		140665		0		0.405024		1.67919		672.786	38.7156	2.28016	180	-0.0020318	0.0390144	720.525	1129.6						0.0273436	1.09374e-08	-0.00140396
2.39167	143.5		0.109664		96.4755		0.488181	0.25	-3.49236		140735		0		0.404839		1.67933		672.784	38.7172	2.28017	180	-0.00203074	0.0390031	720.377	1129.6						0.0273401	1.0936e-08	-0.00139669
2.39333	143.6		0.109532		96.4687		0.487696	0.25	-3.46304		140804		0		0.404655		1.67946		672.783	38.7188	2.28017	180	-0.00202968	0.0389917	720.229	1129.6						0.0273366	1.09346e-08	-0.00138951
2.395	143.7		0.109401		96.4619		0.487213	0.25	-3.43377		140874		0		0.404472		1.6796		672.782	38.7204	2.28017	180	-0.00202863	0.0389804	720.081	1129.6						0.0273331	1.09333e-08	-0.00138242
2.39667	143.8		0.10927		96.4552		0.486733	0.25	-3.40455		140943		0		0.404291		1.67973		672.78	38.722	2.28018	180	-0.00202758	0.038969	719.933	1129.6						0.0273297	1.09319e-08	-0.00137543
2.39833	143.9		0.109139		96.4485		0.486256	0.25	-3.37538		141013		0		0.40411		1.67987		672.779	38.7235	2.28018	180	-0.00202654	0.0389576	719.785	1129.6						0.0273263	1.09305e-08	-0.00136851
2.4	144		0.109009		96.4418		0.485781	0.25	-3.34627		141082		0		0.403929		1.68		672.778	38.7251	2.28019	180	-0.00202551	0.0389462	719.638	1129.6						0.0273229	1.09292e-08	-0.00136169
2.40167	144.1		0.108879		96.4352		0.485309	0.25	-3.3172		141151		0		0.40375		1.68013		672.776	38.7267	2.28019	180	-0.00202448	0.0389347	719.49	1129.6						0.0273195	1.09278e-08	-0.00135495
2.40333	144.2		0.10875		96.4286		0.48484	0.25	-3.28818		141221		0		0.403572		1.68027		672.775	38.7282	2.2802	180	-0.00202346	0.0389233	719.342	1129.59						0.0273161	1.09265e-08	-0.00134828
2.405	144.3		0.108621		96.422		0.484373	0.25	-3.2592		141290		0		0.403394		1.6804		672.774	38.7298	2.2802	180	-0.00202244	0.0389118	719.195	1129.59						0.0273128	1.09251e-08	-0.0013417
2.40667	144.4		0.108492		96.4155		0.483908	0.25	-3.23028		141359		0		0.403218		1.68053		672.772	38.7313	2.2802	180	-0.00202143	0.0389002	719.047	1129.59						0.0273094	1.09238e-08	-0.0013352
2.40833	144.5		0.108364		96.409		0.483446	0.25	-3.20141		141428		0		0.403042		1.68066		672.771	38.7329	2.28021	180	-0.00202043	0.0388887	718.9	1129.59						0.0273061	1.09224e-08	-0.00132878
2.41	144.6		0.108236		96.4025		0.482986	0.25	-3.17258		141497		0		0.402867		1.68079		672.77	38.7345	2.28021	180	-0.00201942	0.0388771	718.752	1129.59						0.0273028	1.09211e-08	-0.00132243
2.41167	144.7		0.108109		96.396		0.482529	0.25	-3.1438		141565		0		0.402693		1.68093		672.768	38.736	2.28022	180	-0.00201843	0.0388655	718.605	1129.59						0.0272995	1.09198e-08	-0.00131615
2.41333	144.8		0.107982		96.3896		0.482074	0.25	-3.11507		141634		0		0.402519		1.68106		672.767	38.7375	2.28022	180	-0.00201744	0.0388539	718.457	1129.59						0.0272962	1.09185e-08	-0.00130995
2.415	144.9		0.107856		96.3832		0.481622	0.25	-3.08638		141703		0		0.402347		1.68119		672.766	38.7391	2.28023	180	-0.00201645	0.0388423	718.31	1129.59						0.027293	1.09172e-08	-0.00130382
2.41667	145		0.10773		96.3769		0.481172	0.25	-3.05775		141771		0		0.402175		1.68132		672.764	38.7406	2.28023	180	-0.00201547	0.0388306	718.163	1129.59						0.0272897	1.09159e-08	-0.00129775
2.41833	145.1		0.107604		96.3705		0.480724	0.25	-3.02916		141840		0		0.402004		1.68145		672.763	38.7421	2.28023	180	-0.00201449	0.0388189	718.016	1129.59						0.0272865	1.09146e-08	-0.00129176
2.42	145.2		0.107479		96.3642		0.480278	0.25	-3.00061		141908		0		0.401834		1.68158		672.762	38.7437	2.28024	180	-0.00201352	0.0388072	717.868	1129.58						0.0272833	1.09133e-08	-0.00128583
2.42167	145.3		0.107354		96.3579		0.479835	0.25	-2.97212		141976		0		0.401664		1.68171		672.76	38.7452	2.28024	180	-0.00201255	0.0387955	717.721	1129.58						0.0272801	1.0912e-08	-0.00127997
2.42333	145.4		0.10723		96.3517		0.479394	0.25	-2.94367		142045		0		0.401496		1.68184		672.759	38.7467	2.28025	180	-0.00201159	0.0387838	717.574	1129.58						0.0272769	1.09108e-08	-0.00127417
2.425	145.5		0.107106		96.3455		0.478955	0.25	-2.91526		142113		0		0.401328		1.68197		672.758	38.7482	2.28025	180	-0.00201063	0.038772	717.427	1129.58						0.0272737	1.09095e-08	-0.00126844
2.42667	145.6		0.106983		96.3393		0.478518	0.25	-2.8869		142181		0		0.401161		1.6821		672.756	38.7497	2.28026	180	-0.00200968	0.0387602	717.28	1129.58						0.0272706	1.09082e-08	-0.00126276
2.42833	145.7		0.10686		96.3331		0.478084	0.25	-2.85859		142249		0		0.400994		1.68222		672.755	38.7513	2.28026	180	-0.00200873	0.0387484	717.133	1129.57						0.0272674	1.0907e-08	-0.00125715
2.43	145.8		0.106737		96.327		0.477651	0.25	-2.83032		142317		0		0.400829		1.68235		672.754	38.7528	2.28026	180	-0.00200779	0.0387366	716.986	1129.57						0.0272643	1.09057e-08	-0.0012516
2.43167	145.9		0.106615		96.3209		0.477221	0.25	-2.8021		142385		0		0.400664		1.68248		672.752	38.7543	2.28027	180	-0.00200685	0.0387247	716.839	1129.57						0.0272612	1.09045e-08	-0.0012461
2.43333	146		0.106493		96.3148		0.476793	0.25	-2.77393		142453		0		0.400499		1.68261		672.751	38.7558	2.28027	180	-0.00200592	0.0387129	716.692	1129.57						0.0272581	1.09032e-08	-0.00124067
2.435	146.1		0.106371		96.3087		0.476367	0.25	-2.74579		142520		0		0.400336		1.68274		672.75	38.7573	2.28028	180	-0.00200498	0.038701	716.545	1129.57						0.027255	1.0902e-08	-0.00123529
2.43667	146.2		0.10625		96.3027		0.475942	0.25	-2.71771		142588		0		0.400173		1.68286		672.748	38.7588	2.28028	180	-0.00200406	0.0386891	716.399	1129.56						0.0272519	1.09008e-08	-0.00122996
2.43833	146.3		0.10613		96.2967		0.47552	0.25	-2.68967		142656		0		0.400011		1.68299		672.747	38.7603	2.28028	180	-0.00200314	0.0386772	716.252	1129.56						0.0272489	1.08995e-08	-0.00122469
2.44	146.4		0.10601		96.2907		0.4751	0.25	-2.66167		142723		0		0.399849		1.68312		672.746	38.7617	2.28029	180	-0.00200222	0.0386652	716.105	1129.56						0.0272458	1.08983e-08	-0.00121947
2.44167	146.5		0.10589		96.2847		0.474682	0.25	-2.63371		142791		0		0.399688		1.68324		672.745	38.7632	2.28029	180	-0.00200131	0.0386533	715.958	1129.56						0.0272428	1.08971e-08	-0.0012143
2.44333	146.6		0.10577		96.2788		0.474266	0.25	-2.60581		142858		0		0.399528		1.68337		672.743	38.7647	2.2803	180	-0.0020004	0.0386413	715.812	1129.55						0.0272398	1.08959e-08	-0.00120919
2.445	146.7		0.105651		96.2729		0.473852	0.25	-2.57794		142925		0		0.399369		1.6835		672.742	38.7662	2.2803	180	-0.00199949	0.0386293	715.665	1129.55						0.0272367	1.08947e-08	-0.00120412
2.44667	146.8		0.105533		96.267		0.473439	0.25	-2.55012		142992		0		0.39921		1.68362		672.741	38.7677	2.2803	180	-0.00199859	0.0386173	715.519	1129.55						0.0272337	1.08935e-08	-0.0011991
2.44833	146.9		0.105414		96.2612		0.473029	0.25	-2.52234		143060		0		0.399051		1.68375		672.74	38.7691	2.28031	180	-0.00199769	0.0386052	715.372	1129.54						0.0272308	1.08923e-08	-0.00119413
2.45	147		0.105297		96.2553		0.47262	0.25	-2.49461		143127		0		0.398894		1.68387		672.738	38.7706	2.28031	180	-0.0019968	0.0385932	715.226	1129.54						0.0272278	1.08911e-08	-0.00118921
2.45167	147.1		0.105179		96.2495		0.472214	0.25	-2.46691		143194		0		0.398737		1.684		672.737	38.7721	2.28032	180	-0.00199591	0.0385811	715.079	1129.54						0.0272248	1.08899e-08	-0.00118434
2.45333	147.2		0.105062		96.2437		0.471809	0.25	-2.43926		143261		0		0.398581		1.68412		672.736	38.7735	2.28032	180	-0.00199503	0.0385691	714.933	1129.53						0.0272219	1.08888e-08	-0.00117951
2.455	147.3		0.104945		96.238		0.471406	0.25	-2.41166		143327		0		0.398425		1.68424		672.734	38.775	2.28032	180	-0.00199415	0.038557	714.787	1129.53						0.0272189	1.08876e-08	-0.00117472
2.45667	147.4		0.104829		96.2322		0.471005	0.25	-2.3841		143394		0		0.39827		1.68437		672.733	38.7764	2.28033	180	-0.00199327	0.0385449	714.641	1129.53						0.027216	1.08864e-08	-0.00116998
2.45833	147.5		0.104713		96.2265		0.470605	0.25	-2.35658		143461		0		0.398116		1.68449		672.732	38.7779	2.28033	180	-0.00199239	0.0385327	714.494	1129.52						0.0272131	1.08852e-08	-0.00116529
2.46	147.6		0.104598		96.2208		0.470208	0.25	-2.3291		143528		0		0.397962		1.68462		672.731	38.7793	2.28034	180	-0.00199152	0.0385206	714.348	1129.52						0.0272102	1.08841e-08	-0.00116063
2.46167	147.7		0.104482		96.2151		0.469812	0.25	-2.30166		143594		0		0.397809		1.68474		672.729	38.7808	2.28034	180	-0.00199066	0.0385084	714.202	1129.52						0.0272073	1.08829e-08	-0.00115602
2.46333	147.8		0.104368		96.2095		0.469418	0.25	-2.27427		143661		0		0.397656		1.68486		672.728	38.7822	2.28034	180	-0.0019898	0.0384962	714.056	1129.51						0.0272044	1.08818e-08	-0.00115144
2.465	147.9		0.104253		96.2038		0.469026	0.25	-2.24691		143727		0		0.397504		1.68498		672.727	38.7837	2.28035	180	-0.00198894	0.0384841	713.91	1129.51						0.0272016	1.08806e-08	-0.00114691
2.46667	148		0.104139		96.1982		0.468635	0.25	-2.2196		143793		0		0.397353		1.68511		672.726	38.7851	2.28035	180	-0.00198808	0.0384719	713.764	1129.5						0.0271987	1.08795e-08	-0.00114242
2.46833	148.1		0.104026		96.1927		0.468246	0.25	-2.19233		143860		0		0.397202		1.68523		672.724	38.7865	2.28036	180	-0.00198723	0.0384596	713.618	1129.5						0.0271959	1.08783e-08	-0.00113796
2.47	148.2		0.103913		96.1871		0.467859	0.25	-2.16511		143926		0		0.397051		1.68535		672.723	38.788	2.28036	180	-0.00198638	0.0384474	713.472	1129.49						0.027193	1.08772e-08	-0.00113355
2.47167	148.3		0.1038		96.1815		0.467473	0.25	-2.13792		143992		0		0.396902		1.68547		672.722	38.7894	2.28036	180	-0.00198554	0.0384351	713.326	1129.49						0.0271902	1.08761e-08	-0.00112917
2.47333	148.4		0.103687		96.176		0.467089	0.25	-2.11077		144058		0		0.396753		1.68559		672.721	38.7908	2.28037	180	-0.0019847	0.0384229	713.181	1129.49						0.0271874	1.0875e-08	-0.00112483
2.475	148.5		0.103575		96.1705		0.466707	0.25	-2.08367		144124		0		0.396604		1.68571		672.72	38.7922	2.28037	180	-0.00198386	0.0384106	713.035	1129.48						0.0271846	1.08738e-08	-0.00112052
2.47667	148.6		0.103463		96.165		0.466326	0.25	-2.0566		144190		0		0.396456		1.68584		672.718	38.7936	2.28038	180	-0.00198303	0.0383983	712.889	1129.48						0.0271818	1.08727e-08	-0.00111625
2.47833	148.7		0.103352		96.1596		0.465947	0.25	-2.02958		144256		0		0.396309		1.68596		672.717	38.7951	2.28038	180	-0.0019822	0.038386	712.743	1129.47						0.027179	1.08716e-08	-0.00111201
2.48	148.8		0.103241		96.1541		0.46557	0.25	-2.0026		144322		0		0.396162		1.68608		672.716	38.7965	2.28038	180	-0.00198137	0.0383737	712.598	1129.47						0.0271763	1.08705e-08	-0.00110781
2.48167	148.9		0.10313		96.1487		0.465194	0.25	-1.97565		144388		0		0.396015		1.6862		672.715	38.7979	2.28039	180	-0.00198055	0.0383614	712.452	1129.46						0.0271735	1.08694e-08	-0.00110364
2.48333	149		0.10302		96.1433		0.46482	0.25	-1.94875		144454		0		0.395869		1.68632		672.713	38.7993	2.28039	180	-0.00197973	0.038349	712.307	1129.46						0.0271708	1.08683e-08	-0.00109951
2.485	149.1		0.10291		96.1379		0.464447	0.25	-1.92189		144519		0		0.395724		1.68644		672.712	38.8007	2.2804	180	-0.00197891	0.0383367	712.161	1129.45						0.027168	1.08672e-08	-0.0010954
2.48667	149.2		0.102801		96.1326		0.464076	0.25	-1.89507		144585		0		0.395579		1.68655		672.711	38.8021	2.2804	180	-0.00197809	0.0383243	712.016	1129.45						0.0271653	1.08661e-08	-0.00109133
2.48833	149.3		0.102692		96.1272		0.463707	0.25	-1.86828		144650		0		0.395435		1.68667		672.71	38.8035	2.2804	180	-0.00197728	0.0383119	711.87	1129.44						0.0271626	1.0865e-08	-0.00108729
2.49	149.4		0.102583		96.1219		0.463339	0.25	-1.84154		144716		0		0.395292		1.68679		672.709	38.8049	2.28041	180	-0.00197648	0.0382995	711.725	1129.44						0.0271599	1.08639e-08	-0.00108329
2.49167	149.5		0.102474		96.1166		0.462972	0.25	-1.81483		144781		0		0.395148		1.68691		672.707	38.8063	2.28041	180	-0.00197567	0.0382871	711.58	1129.43						0.0271572	1.08629e-08	-0.00107931
2.49333	149.6		0.102366		96.1113		0.462607	0.25	-1.78817		144846		0		0.395006		1.68703		672.706	38.8076	2.28042	180	-0.00197487	0.0382747	711.435	1129.43						0.0271545	1.08618e-08	-0.00107536
2.495	149.7		0.102259		96.1061		0.462244	0.25	-1.76154		144912		0		0.394864		1.68715		672.705	38.809	2.28042	180	-0.00197407	0.0382622	711.289	1129.42						0.0271518	1.08607e-08	-0.00107144
2.49667	149.8		0.102151		96.1008		0.461882	0.25	-1.73495		144977		0		0.394722		1.68727		672.704	38.8104	2.28042	180	-0.00197328	0.0382498	711.144	1129.42						0.0271491	1.08596e-08	-0.00106755
2.49833	149.9		0.102044		96.0956		0.461521	0.25	-1.70841		145042		0		0.394581		1.68738		672.703	38.8118	2.28043	180	-0.00197249	0.0382373	710.999	1129.41						0.0271465	1.08586e-08	-0.00106369
2.5	150		0.101938		96.0904		0.461162	0.25	-1.6819		145107		0		0.39444		1.6875		672.701	38.8132	2.28043	180	-0.0019717	0.0382249	710.854	1129.4						0.0271438	1.08575e-08	-0.00105986
2.50167	150.1		0.101831		96.0852		0.460804	0.25	-1.65542		145172		0		0.3943		1.68762		672.7	38.8145	2.28043	180	-0.00197091	0.0382124	710.709	1129.4						0.0271412	1.08565e-08	-0.00105605
2.50333	150.2		0.101725		96.08		0.460448	0.25	-1.62899		145237		0		0.394161		1.68773		672.699	38.8159	2.28044	180	-0.00197013	0.0381999	710.564	1129.39						0.0271385	1.08554e-08	-0.00105228
2.505	150.3		0.10162		96.0749		0.460093	0.25	-1.6026		145302		0		0.394021		1.68785		672.698	38.8173	2.28044	180	-0.00196935	0.0381874	710.419	1129.39						0.0271359	1.08544e-08	-0.00104853
2.50667	150.4		0.101515		96.0697		0.45974	0.25	-1.57624		145367		0		0.393883		1.68797		672.697	38.8186	2.28045	180	-0.00196858	0.0381749	710.274	1129.38						0.0271333	1.08533e-08	-0.0010448
2.50833	150.5		0.10141		96.0646		0.459388	0.25	-1.54992		145431		0		0.393745		1.68808		672.695	38.82	2.28045	180	-0.0019678	0.0381623	710.129	1129.37						0.0271307	1.08523e-08	-0.0010411
2.51	150.6		0.101305		96.0595		0.459038	0.25	-1.52364		145496		0		0.393607		1.6882		672.694	38.8214	2.28045	180	-0.00196703	0.0381498	709.985	1129.37						0.0271281	1.08512e-08	-0.00103743
2.51167	150.7		0.101201		96.0544		0.458688	0.25	-1.4974		145561		0		0.39347		1.68831		672.693	38.8227	2.28046	180	-0.00196627	0.0381372	709.84	1129.36						0.0271255	1.08502e-08	-0.00103378
2.51333	150.8		0.101097		96.0494		0.458341	0.25	-1.47119		145625		0		0.393333		1.68843		672.692	38.8241	2.28046	180	-0.0019655	0.0381247	709.695	1129.36						0.027123	1.08492e-08	-0.00103016
2.515	150.9		0.100994		96.0443		0.457994	0.25	-1.44502		145690		0		0.393197		1.68854		672.691	38.8254	2.28046	180	-0.00196474	0.0381121	709.551	1129.35						0.0271204	1.08482e-08	-0.00102656
2.51667	151		0.100891		96.0393		0.457649	0.25	-1.41889		145754		0		0.393061		1.68866		672.69	38.8268	2.28047	180	-0.00196398	0.0380995	709.406	1129.34						0.0271178	1.08471e-08	-0.00102298
2.51833	151.1		0.100788		96.0343		0.457305	0.25	-1.3928		145819		0		0.392926		1.68877		672.688	38.8281	2.28047	180	-0.00196323	0.0380869	709.261	1129.34						0.0271153	1.08461e-08	-0.00101943
2.52	151.2		0.100685		96.0293		0.456963	0.25	-1.36674		145883		0		0.392791		1.68889		672.687	38.8294	2.28048	180	-0.00196247	0.0380743	709.117	1129.33						0.0271127	1.08451e-08	-0.0010159
2.52167	151.3		0.100583		96.0243		0.456622	0.25	-1.34072		145947		0		0.392656		1.689		672.686	38.8308	2.28048	180	-0.00196172	0.0380617	708.973	1129.32						0.0271102	1.08441e-08	-0.0010124
2.52333	151.4		0.100481		96.0193		0.456282	0.25	-1.31474		146011		0		0.392522		1.68912		672.685	38.8321	2.28048	180	-0.00196098	0.0380491	708.828	1129.32						0.0271077	1.08431e-08	-0.00100891
2.525	151.5		0.10038		96.0144		0.455944	0.25	-1.28879		146075		0		0.392389		1.68923		672.684	38.8334	2.28049	180	-0.00196023	0.0380364	708.684	1129.31						0.0271052	1.08421e-08	-0.00100545
2.52667	151.6		0.100279		96.0095		0.455607	0.25	-1.26288		146140		0		0.392256		1.68934		672.683	38.8348	2.28049	180	-0.00195949	0.0380238	708.539	1129.3						0.0271027	1.08411e-08	-0.00100201
2.52833	151.7		0.100178		96.0046		0.455271	0.25	-1.23701		146204		0		0.392123		1.68946		672.682	38.8361	2.28049	180	-0.00195875	0.0380111	708.395	1129.3						0.0271002	1.08401e-08	-0.000998597
2.53	151.8		0.100078		95.9997		0.454936	0.25	-1.21117		146268		0		0.391991		1.68957		672.68	38.8374	2.2805	180	-0.00195801	0.0379984	708.251	1129.29						0.0270977	1.08391e-08	-0.000995201
2.53167	151.9		0.0999776		95.9948		0.454603	0.25	-1.18537		146331		0		0.391859		1.68968		672.679	38.8387	2.2805	180	-0.00195728	0.0379858	708.107	1129.28						0.0270952	1.08381e-08	-0.000991827
2.53333	152		0.0998779		95.9899		0.454271	0.25	-1.15961		146395		0		0.391728		1.6898		672.678	38.8401	2.2805	180	-0.00195655	0.0379731	707.963	1129.28						0.0270927	1.08371e-08	-0.000988473
2.535	152.1		0.0997785		95.9851		0.45394	0.25	-1.13388		146459		0		0.391597		1.68991		672.677	38.8414	2.28051	180	-0.00195582	0.0379604	707.819	1129.27						0.0270903	1.08361e-08	-0.000985139
2.53667	152.2		0.0996794		95.9803		0.453611	0.25	-1.10818		146523		0		0.391467		1.69002		672.676	38.8427	2.28051	180	-0.00195509	0.0379477	707.675	1129.26						0.0270878	1.08351e-08	-0.000981826
2.53833	152.3		0.0995806		95.9754		0.453282	0.25	-1.08253		146586		0		0.391337		1.69013		672.675	38.844	2.28052	180	-0.00195437	0.037935	707.531	1129.25						0.0270854	1.08341e-08	-0.000978533
2.54	152.4		0.0994822		95.9706		0.452955	0.25	-1.0569		146650		0		0.391208		1.69024		672.674	38.8453	2.28052	180	-0.00195365	0.0379222	707.387	1129.25						0.0270829	1.08332e-08	-0.000975259
2.54167	152.5		0.099384		95.9659		0.45263	0.25	-1.03132		146714		0		0.391078		1.69036		672.672	38.8466	2.28052	180	-0.00195293	0.0379095	707.243	1129.24						0.0270805	1.08322e-08	-0.000972004
2.54333	152.6		0.0992863		95.9611		0.452305	0.25	-1.00577		146777		0		0.39095		1.69047		672.671	38.8479	2.28053	180	-0.00195222	0.0378968	707.099	1129.23						0.0270781	1.08312e-08	-0.000968769
2.545	152.7		0.0991888		95.9564		0.451982	0.25	-0.980249		146840		0		0.390821		1.69058		672.67	38.8492	2.28053	180	-0.00195151	0.037884	706.955	1129.22						0.0270757	1.08303e-08	-0.000965552
2.54667	152.8		0.0990917		95.9516		0.45166	0.25	-0.954768		146904		0		0.390694		1.69069		672.669	38.8505	2.28053	180	-0.0019508	0.0378712	706.812	1129.22						0.0270733	1.08293e-08	-0.000962354
2.54833	152.9		0.0989949		95.9469		0.451339	0.25	-0.929322		146967		0		0.390566		1.6908		672.668	38.8518	2.28054	180	-0.00195009	0.0378585	706.668	1129.21						0.0270709	1.08283e-08	-0.000959175
2.55	153		0.0988984		95.9422		0.451019	0.25	-0.90391		147030		0		0.390439		1.69091		672.667	38.8531	2.28054	180	-0.00194938	0.0378457	706.524	1129.2						0.0270685	1.08274e-08	-0.000956013
2.55167	153.1		0.0988022		95.9375		0.4507	0.25	-0.878534		147094		0		0.390313		1.69102		672.666	38.8544	2.28054	180	-0.00194868	0.0378329	706.381	1129.19						0.0270661	1.08264e-08	-0.000952869
2.55333	153.2		0.0987064		95.9328		0.450383	0.25	-0.853191		147157		0		0.390186		1.69113		672.665	38.8556	2.28055	180	-0.00194798	0.0378201	706.237	1129.18						0.0270637	1.08255e-08	-0.000949743
2.555	153.3		0.0986108		95.9282		0.450067	0.25	-0.827884		147220		0		0.390061		1.69124		672.664	38.8569	2.28055	180	-0.00194728	0.0378073	706.094	1129.18						0.0270613	1.08245e-08	-0.000946634
2.55667	153.4		0.0985156		95.9235		0.449752	0.25	-0.80261		147283		0		0.389935		1.69135		672.662	38.8582	2.28055	180	-0.00194659	0.0377945	705.95	1129.17						0.027059	1.08236e-08	-0.000943543
2.55833	153.5		0.0984207		95.9189		0.449438	0.25	-0.777371		147346		0		0.38981		1.69146		672.661	38.8595	2.28056	180	-0.00194589	0.0377817	705.807	1129.16						0.0270566	1.08227e-08	-0.000940468
2.56	153.6		0.0983261		95.9143		0.449125	0.25	-0.752166		147409		0		0.389686		1.69157		672.66	38.8608	2.28056	180	-0.0019452	0.0377688	705.663	1129.15						0.0270543	1.08217e-08	-0.00093741
2.56167	153.7		0.0982319		95.9097		0.448813	0.25	-0.726995		147472		0		0.389562		1.69168		672.659	38.862	2.28057	180	-0.00194452	0.037756	705.52	1129.14						0.027052	1.08208e-08	-0.000934369
2.56333	153.8		0.0981379		95.9051		0.448503	0.25	-0.701858		147534		0		0.389438		1.69178		672.658	38.8633	2.28057	180	-0.00194383	0.0377431	705.377	1129.14						0.0270496	1.08199e-08	-0.000931344
2.565	153.9		0.0980443		95.9005		0.448194	0.25	-0.676755		147597		0		0.389314		1.69189		672.657	38.8646	2.28057	180	-0.00194315	0.0377303	705.234	1129.13						0.0270473	1.08189e-08	-0.000928335
2.56667	154		0.097951		95.896		0.447885	0.25	-0.651686		147660		0		0.389192		1.692		672.656	38.8658	2.28058	180	-0.00194247	0.0377174	705.091	1129.12						0.027045	1.0818e-08	-0.000925342
2.56833	154.1		0.097858		95.8914		0.447578	0.25	-0.62665		147722		0		0.389069		1.69211		672.655	38.8671	2.28058	180	-0.00194179	0.0377046	704.947	1129.11						0.0270427	1.08171e-08	-0.000922365
2.57	154.2		0.0977652		95.8869		0.447272	0.25	-0.601647		147785		0		0.388947		1.69222		672.654	38.8684	2.28058	180	-0.00194111	0.0376917	704.804	1129.1						0.0270404	1.08162e-08	-0.000919403
2.57167	154.3		0.0976729		95.8824		0.446967	0.25	-0.576678		147848		0		0.388825		1.69232		672.653	38.8696	2.28059	180	-0.00194044	0.0376788	704.661	1129.09						0.0270381	1.08152e-08	-0.000916457
2.57333	154.4		0.0975808		95.8779		0.446663	0.25	-0.551742		147910		0		0.388703		1.69243		672.651	38.8709	2.28059	180	-0.00193977	0.0376659	704.518	1129.09						0.0270358	1.08143e-08	-0.000913526
2.575	154.5		0.097489		95.8734		0.446361	0.25	-0.52684		147972		0		0.388582		1.69254		672.65	38.8721	2.28059	180	-0.0019391	0.037653	704.376	1129.08						0.0270335	1.08134e-08	-0.00091061
2.57667	154.6		0.0973975		95.869		0.446059	0.25	-0.50197		148035		0		0.388462		1.69264		672.649	38.8734	2.2806	180	-0.00193843	0.0376401	704.233	1129.07						0.0270313	1.08125e-08	-0.000907709
2.57833	154.7		0.0973063		95.8645		0.445759	0.25	-0.477133		148097		0		0.388342		1.69275		672.648	38.8746	2.2806	180	-0.00193777	0.0376272	704.09	1129.06						0.027029	1.08116e-08	-0.000904822
2.58	154.8		0.0972155		95.8601		0.445459	0.25	-0.452329		148159		0		0.388222		1.69286		672.647	38.8759	2.2806	180	-0.00193711	0.0376142	703.947	1129.05						0.0270268	1.08107e-08	-0.00090195
2.58167	154.9		0.0971249		95.8556		0.445161	0.267603	-0.427558		148222		0		0.388102		1.69296		672.646	38.8771	2.28061	180	-0.00193645	0.0376013	703.804	1129.04						0.0270245	1.08098e-08	-0.000899093
2.58333	155		0.0970346		95.8688		0.445925	0.29009	-0.405835		148276		0		0.388458		1.69307		672.645	38.8783	2.28061	180	-0.00193841	0.0375732	703.662	1129.03						0.0270312	1.08125e-08	0.00267876
2.585	155.1		0.0969447		95.9004		0.447807	0.309893	-0.387913		148320		0		0.389312		1.69318		672.644	38.8796	2.28061	180	-0.00194313	0.0375292	703.519	1129.02						0.0270473	1.08189e-08	0.00642368
2.58667	155.2		0.096855		95.9471		0.450611	0.327368	-0.373243		148356		0		0.390573		1.69328		672.643	38.8808	2.28062	180	-0.00195012	0.0374724	703.377	1129						0.027071	1.08284e-08	0.00948739
2.58833	155.3		0.0967656		96.0068		0.454227	0.342871	-0.361355		148384		0		0.392184		1.69339		672.642	38.882	2.28062	180	-0.00195909	0.0374045	703.235	1128.98						0.0271013	1.08405e-08	0.012134
2.59	155.4		0.0966766		96.0776		0.458549	0.3567	-0.351849		148406		0		0.394095		1.69349		672.641	38.8833	2.28062	180	-0.00196976	0.0373272	703.093	1128.96						0.0271373	1.08549e-08	0.0143944
2.59167	155.5		0.0965878		96.1578		0.463495	0.369109	-0.344387		148423		0		0.396261		1.6936		672.64	38.8845	2.28063	180	-0.00198193	0.0372419	702.952	1128.94						0.0271781	1.08713e-08	0.0163335
2.59333	155.6		0.0964993		96.2462		0.468995	0.380315	-0.33868		148436		0		0.398647		1.6937		672.639	38.8857	2.28063	180	-0.0019954	0.0371499	702.811	1128.91						0.0272231	1.08893e-08	0.0179987
2.595	155.7		0.0964111		96.3415		0.47499	0.390504	-0.334486		148444		0		0.401221		1.69381		672.638	38.8869	2.28063	180	-0.00201002	0.0370522	702.67	1128.89						0.0272717	1.09087e-08	0.0194321
2.59667	155.8		0.0963232		96.4428		0.481431	0.399834	-0.331597		148449		0		0.403956		1.69391		672.636	38.8881	2.28064	180	-0.00202566	0.0369497	702.53	1128.86						0.0273234	1.09294e-08	0.020669
2.59833	155.9		0.0962356		96.5493		0.488277	0.408438	-0.329839		148450		0		0.40683		1.69401		672.635	38.8894	2.28064	180	-0.00204221	0.0368431	702.39	1128.83						0.0273777	1.09511e-08	0.0217394
2.6	156		0.0961483		96.6602		0.495494	0.41643	-0.329064		148450		0		0.409825		1.69412		672.634	38.8906	2.28064	180	-0.00205958	0.036733	702.251	1128.8						0.0274344	1.09738e-08	0.022669
2.60167	156.1		0.0960613		96.7749		0.503053	0.423907	-0.329146		148447		0		0.412923		1.69422		672.633	38.8918	2.28065	180	-0.00207768	0.0366199	702.112	1128.77						0.0274931	1.09972e-08	0.0234794
2.60333	156.2		0.0959746		96.893		0.510932	0.430952	-0.32998		148442		0		0.416112		1.69432		672.632	38.893	2.28065	180	-0.00209645	0.0365044	701.974	1128.74						0.0275536	1.10214e-08	0.0241889
2.605	156.3		0.0958881		97.0141		0.519109	0.437633	-0.331476		148435		0		0.41938		1.69443		672.631	38.8942	2.28065	180	-0.00211584	0.0363867	701.836	1128.71						0.0276156	1.10462e-08	0.0248133
2.60667	156.4		0.095802		97.1377		0.527568	0.44401	-0.333558		148427		0		0.422717		1.69453		672.63	38.8954	2.28066	180	-0.00213579	0.0362673	701.699	1128.67						0.027679	1.10716e-08	0.0253657
2.60833	156.5		0.0957161		97.2635		0.536297	0.450134	-0.336163		148417		0		0.426115		1.69463		672.629	38.8966	2.28066	180	-0.00215628	0.0361464	701.563	1128.64						0.0277437	1.10975e-08	0.0258575
2.61	156.6		0.0956306		97.3914		0.545284	0.456047	-0.339237		148407		0		0.429568		1.69474		672.628	38.8978	2.28066	180	-0.00217727	0.0360241	701.427	1128.61						0.0278094	1.11238e-08	0.0262981
2.61167	156.7		0.0955453		97.5211		0.554521	0.461787	-0.342734		148395		0		0.433069		1.69484		672.627	38.899	2.28067	180	-0.00219873	0.0359008	701.291	1128.58						0.0278762	1.11505e-08	0.0266958
2.61333	156.8		0.0954603		97.6523		0.564001	0.467383	-0.346618		148382		0		0.436613		1.69494		672.626	38.9002	2.28067	180	-0.00222065	0.0357765	701.157	1128.55						0.0279438	1.11775e-08	0.0270575
2.615	156.9		0.0953755		97.7851		0.573718	0.472864	-0.350855		148368		0		0.440197		1.69504		672.625	38.9014	2.28067	180	-0.002243	0.0356514	701.022	1128.51						0.0280123	1.12049e-08	0.0273889
2.61667	157		0.0952911		97.9191		0.58367	0.47825	-0.355419		148353		0		0.443816		1.69515		672.624	38.9026	2.28068	180	-0.00226577	0.0355256	700.889	1128.48						0.0280815	1.12326e-08	0.0276953
2.61833	157.1		0.0952069		98.0544		0.593852	0.483563	-0.360289		148338		0		0.447469		1.69525		672.623	38.9038	2.28068	180	-0.00228895	0.0353993	700.756	1128.45						0.0281515	1.12606e-08	0.0279808
2.62	157.2		0.095123		98.1908		0.604265	0.488819	-0.365446		148321		0		0.451153		1.69535		672.622	38.9049	2.28068	180	-0.00231253	0.0352724	700.623	1128.42						0.0282221	1.12888e-08	0.0282492
2.62167	157.3		0.0950394		98.3283		0.614907	0.494032	-0.370875		148304		0		0.454865		1.69545		672.621	38.9061	2.28069	180	-0.00233651	0.035145	700.491	1128.39						0.0282933	1.13173e-08	0.0285035
2.62333	157.4		0.0949561		98.4669		0.625778	0.499214	-0.376564		148287		0		0.458605		1.69555		672.62	38.9073	2.28069	180	-0.00236088	0.0350173	700.36	1128.35						0.0283652	1.13461e-08	0.0287465
2.625	157.5		0.0948731		98.6063		0.63688	0.504378	-0.382503		148269		0		0.462371		1.69565		672.619	38.9085	2.28069	180	-0.00238564	0.0348892	700.23	1128.32						0.0284377	1.13751e-08	0.0289806
2.62667	157.6		0.0947903		98.7467		0.648214	0.509531	-0.388684		148250		0		0.466162		1.69575		672.618	38.9097	2.2807	180	-0.00241079	0.0347608	700.1	1128.29						0.0285107	1.14043e-08	0.0292076
2.62833	157.7		0.0947078		98.888		0.659783	0.514682	-0.395101		148230		0		0.469977		1.69585		672.617	38.9108	2.2807	180	-0.00243633	0.0346321	699.97	1128.26						0.0285843	1.14337e-08	0.0294294
2.63	157.8		0.0946256		99.0302		0.67159	0.519839	-0.401751		148210		0		0.473816		1.69595		672.616	38.912	2.2807	180	-0.00246226	0.0345032	699.841	1128.23						0.0286584	1.14633e-08	0.0296474
2.63167	157.9		0.0945436		99.1733		0.683638	0.525008	-0.408629		148189		0		0.477678		1.69605		672.615	38.9132	2.28071	180	-0.00248859	0.034374	699.713	1128.2						0.028733	1.14932e-08	0.029863
2.63333	158		0.0944619		99.3172		0.69593	0.530195	-0.415735		148168		0		0.481563		1.69615		672.614	38.9143	2.28071	180	-0.00251532	0.0342445	699.586	1128.17						0.0288082	1.15233e-08	0.0300773
2.635	158.1		0.0943805		99.4619		0.708473	0.535405	-0.423068		148146		0		0.485471		1.69625		672.613	38.9155	2.28071	180	-0.00254246	0.0341148	699.459	1128.13						0.028884	1.15536e-08	0.0302913
2.63667	158.2		0.0942994		99.6075		0.721269	0.540643	-0.430626		148124		0		0.489402		1.69635		672.612	38.9167	2.28072	180	-0.00257001	0.0339849	699.332	1128.1						0.0289602	1.15841e-08	0.0305059
2.63833	158.3		0.0942185		99.7539		0.734325	0.545913	-0.438412		148101		0		0.493356		1.69645		672.611	38.9178	2.28072	180	-0.00259799	0.0338548	699.207	1128.07						0.029037	1.16148e-08	0.030722
2.64	158.4		0.0941379		99.9013		0.747646	0.551218	-0.446428		148077		0		0.497334		1.69655		672.61	38.919	2.28072	180	-0.00262639	0.0337244	699.082	1128.04						0.0291144	1.16457e-08	0.0309403
2.64167	158.5		0.0940576		100.049		0.761239	0.556564	-0.454674		148053		0		0.501335		1.69665		672.609	38.9201	2.28073	180	-0.00265522	0.0335939	698.957	1128.01						0.0291923	1.16769e-08	0.0311614
2.64333	158.6		0.0939776		100.198		0.775109	0.561954	-0.463155		148028		0		0.505359		1.69675		672.608	38.9213	2.28073	180	-0.00268451	0.033463	698.834	1127.98						0.0292707	1.17083e-08	0.031386
2.645	158.7		0.0938978		100.348		0.789265	0.56739	-0.471874		148002		0		0.509408		1.69685		672.607	38.9224	2.28073	180	-0.00271425	0.033332	698.711	1127.95						0.0293498	1.17399e-08	0.0316146
2.64667	158.8		0.0938182		100.499		0.803712	0.572877	-0.480835		147976		0		0.513482		1.69695		672.606	38.9236	2.28074	180	-0.00274445	0.0332007	698.588	1127.92						0.0294294	1.17718e-08	0.0318477
2.64833	158.9		0.093739		100.651		0.818459	0.578418	-0.490042		147950		0		0.517581		1.69704		672.605	38.9247	2.28074	180	-0.00277514	0.0330691	698.466	1127.89						0.0295096	1.18038e-08	0.0320859
2.65	159		0.09366		100.804		0.833515	0.584015	-0.4995		147922		0		0.521707		1.69714		672.604	38.9259	2.28074	180	-0.00280632	0.0329372	698.345	1127.86						0.0295904	1.18362e-08	0.0323296
2.65167	159.1		0.0935812		100.958		0.848887	0.589672	-0.509215		147894		0		0.525858		1.69724		672.603	38.927	2.28074	180	-0.002838	0.0328051	698.225	1127.84						0.0296719	1.18688e-08	0.0325793
2.65333	159.2		0.0935028		101.113		0.864585	0.595392	-0.519193		147865		0		0.530038		1.69734		672.602	38.9281	2.28075	180	-0.0028702	0.0326727	698.105	1127.81						0.029754	1.19016e-08	0.0328355
2.655	159.3		0.0934246		101.268		0.880619	0.601179	-0.529439		147836		0		0.534245		1.69744		672.601	38.9293	2.28075	180	-0.00290294	0.0325399	697.985	1127.78						0.0298367	1.19347e-08	0.0330986
2.65667	159.4		0.0933466		101.425		0.896998	0.607036	-0.539962		147806		0		0.538481		1.69753		672.6	38.9304	2.28075	180	-0.00293622	0.0324068	697.867	1127.75						0.0299201	1.19681e-08	0.0333692
2.65833	159.5		0.0932689		101.583		0.913733	0.612966	-0.550767		147775		0		0.542747		1.69763		672.599	38.9315	2.28076	180	-0.00297007	0.0322734	697.749	1127.72						0.0300043	1.20017e-08	0.0336476
2.66	159.6		0.0931915		101.742		0.930835	0.618973	-0.561862		147743		0		0.547044		1.69773		672.598	38.9327	2.28076	180	-0.0030045	0.0321395	697.632	1127.69						0.0300891	1.20356e-08	0.0339343
2.66167	159.7		0.0931143		101.903		0.948317	0.62506	-0.573257		147711		0		0.551373		1.69782		672.597	38.9338	2.28076	180	-0.00303953	0.0320053	697.515	1127.66						0.0301747	1.20699e-08	0.0342299
2.66333	159.8		0.0930374		102.064		0.96619	0.631232	-0.584958		147678		0		0.555734		1.69792		672.596	38.9349	2.28077	180	-0.00307519	0.0318706	697.399	1127.64						0.030261	1.21044e-08	0.0345348
2.665	159.9		0.0929607		102.227		0.984467	0.637491	-0.596976		147644		0		0.56013		1.69802		672.595	38.9361	2.28077	180	-0.00311148	0.0317356	697.284	1127.61						0.0303481	1.21393e-08	0.0348496
2.66667	160		0.0928843		102.391		1.00316	0.643843	-0.609319		147609		0		0.56456		1.69811		672.594	38.9372	2.28077	180	-0.00314844	0.0316	697.17	1127.58						0.0304361	1.21744e-08	0.0351747
2.66833	160.1		0.0928082		102.557		1.02229	0.650292	-0.621998		147573		0		0.569027		1.69821		672.593	38.9383	2.28078	180	-0.00318608	0.0314639	697.056	1127.55						0.0305248	1.22099e-08	0.0355109
2.67	160.2		0.0927323		102.723		1.04187	0.656843	-0.635024		147537		0		0.573532		1.69831		672.592	38.9394	2.28078	180	-0.00322443	0.0313274	696.943	1127.53						0.0306145	1.22458e-08	0.0358586
2.67167	160.3		0.0926566		102.892		1.06191	0.663499	-0.648407		147499		0		0.578076		1.6984		672.591	38.9405	2.28078	180	-0.00326351	0.0311902	696.83	1127.5						0.030705	1.2282e-08	0.0362185
2.67333	160.4		0.0925812		103.061		1.08243	0.670267	-0.66216		147461		0		0.58266		1.6985		672.59	38.9416	2.28078	180	-0.00330335	0.0310525	696.719	1127.47						0.0307965	1.23186e-08	0.0365913
2.675	160.5		0.0925061		103.233		1.10345	0.677152	-0.676295		147422		0		0.587286		1.69859		672.589	38.9427	2.28079	180	-0.00334398	0.0309142	696.608	1127.44						0.030889	1.23556e-08	0.0369777
2.67667	160.6		0.0924312		103.406		1.12498	0.684159	-0.690825		147381		0		0.591956		1.69869		672.588	38.9439	2.28079	180	-0.00338543	0.0307752	696.497	1127.42						0.0309824	1.2393e-08	0.0373785
2.67833	160.7		0.0923565		103.58		1.14706	0.691296	-0.705764		147340		0		0.596672		1.69878		672.587	38.945	2.28079	180	-0.00342773	0.0306355	696.388	1127.39						0.0310769	1.24308e-08	0.0377944
2.68	160.8		0.0922821		103.757		1.16969	0.698568	-0.721127		147297		0		0.601434		1.69888		672.586	38.9461	2.2808	180	-0.00347091	0.0304952	696.279	1127.36						0.0311725	1.2469e-08	0.0382264
2.68167	160.9		0.092208		103.935		1.19291	0.705983	-0.736929		147253		0		0.606246		1.69897		672.585	38.9472	2.2808	180	-0.00351501	0.030354	696.171	1127.34						0.0312691	1.25077e-08	0.0386754
2.68333	161		0.0921341		104.115		1.21674	0.713547	-0.753188		147208		0		0.611109		1.69907		672.584	38.9483	2.2808	180	-0.00356006	0.0302121	696.064	1127.31						0.031367	1.25468e-08	0.0391424
2.685	161.1		0.0920604		104.297		1.24119	0.72127	-0.76992		147162		0		0.616025		1.69916		672.583	38.9494	2.28081	180	-0.00360611	0.0300693	695.957	1127.28						0.0314661	1.25864e-08	0.0396284
2.68667	161.2		0.091987		104.481		1.2663	0.72916	-0.787144		147115		0		0.620997		1.69925		672.583	38.9505	2.28081	180	-0.00365321	0.0299256	695.851	1127.25						0.0315664	1.26266e-08	0.0401347
2.68833	161.3		0.0919138		104.668		1.29211	0.737226	-0.80488		147066		0		0.626027		1.69935		672.582	38.9516	2.28081	180	-0.00370138	0.0297809	695.746	1127.23						0.0316681	1.26672e-08	0.0406625
2.69	161.4		0.0918409		104.856		1.31863	0.745479	-0.823149		147016		0		0.631117		1.69944		672.581	38.9526	2.28082	180	-0.00375069	0.0296353	695.642	1127.2						0.0317711	1.27084e-08	0.0412131
2.69167	161.5		0.0917682		105.047		1.3459	0.753929	-0.841973		146965		0		0.636271		1.69953		672.58	38.9537	2.28082	180	-0.00380119	0.0294886	695.538	1127.17						0.0318756	1.27502e-08	0.041788
2.69333	161.6		0.0916958		105.24		1.37396	0.762587	-0.861375		146912		0		0.641491		1.69963		672.579	38.9548	2.28082	180	-0.00385293	0.0293407	695.435	1127.15						0.0319815	1.27926e-08	0.0423888
2.695	161.7		0.0916236		105.436		1.40285	0.771468	-0.881382		146857		0		0.64678		1.69972		672.578	38.9559	2.28082	180	-0.00390597	0.0291917	695.333	1127.12						0.0320891	1.28356e-08	0.0430173
2.69667	161.8		0.0915516		105.635		1.4326	0.780584	-0.902019		146801		0		0.652141		1.69981		672.577	38.957	2.28083	180	-0.00396038	0.0290415	695.232	1127.09						0.0321983	1.28793e-08	0.0436753
2.69833	161.9		0.0914799		105.836		1.46327	0.78995	-0.923317		146743		0		0.657579		1.69991		672.576	38.9581	2.28083	180	-0.00401622	0.0288899	695.132	1127.06						0.0323092	1.29237e-08	0.0443649
2.7	162		0.0914084		106.041		1.49489	0.799582	-0.945306		146684		0		0.663097		1.7		672.575	38.9591	2.28083	180	-0.00407357	0.028737	695.032	1127.04						0.0324219	1.29688e-08	0.0450884
2.70167	162.1		0.0913372		106.248		1.52752	0.8095	-0.968018		146622		0		0.668698		1.70009		672.574	38.9602	2.28084	180	-0.00413251	0.0285826	694.934	1127.01						0.0325365	1.30146e-08	0.0458482
2.70333	162.2		0.0912662		106.459		1.56121	0.81972	-0.991491		146559		0		0.674388		1.70018		672.573	38.9613	2.28084	180	-0.00419312	0.0284266	694.836	1126.98						0.0326531	1.30613e-08	0.046647
2.705	162.3		0.0911954		106.673		1.59603	0.830266	-1.01576		146494		0		0.680171		1.70028		672.572	38.9624	2.28084	180	-0.00425551	0.0282689	694.739	1126.95						0.0327719	1.31087e-08	0.0474878
2.70667	162.4		0.0911249		106.891		1.63203	0.84116	-1.04087		146426		0		0.686052		1.70037		672.571	38.9634	2.28085	180	-0.00431977	0.0281095	694.643	1126.93						0.0328928	1.31571e-08	0.0483739
2.70833	162.5		0.0910546		107.112		1.66929	0.852428	-1.06687		146356		0		0.692037		1.70046		672.57	38.9645	2.28085	180	-0.004386	0.0279482	694.548	1126.9						0.0330161	1.32064e-08	0.049309
2.71	162.6		0.0909845		107.338		1.70789	0.864098	-1.09379		146284		0		0.698131		1.70055		672.569	38.9656	2.28085	180	-0.00445435	0.0277849	694.454	1126.87						0.0331418	1.32567e-08	0.0502969
2.71167	162.7		0.0909147		107.568		1.7479	0.876201	-1.1217		146209		0		0.70434		1.70064		672.569	38.9666	2.28085	180	-0.00452492	0.0276196	694.36	1126.84						0.0332702	1.33081e-08	0.0513423
2.71333	162.8		0.0908451		107.803		1.78942	0.888771	-1.15065		146132		0		0.710673		1.70074		672.568	38.9677	2.28086	180	-0.00459787	0.0274519	694.268	1126.81						0.0334013	1.33605e-08	0.0524499
2.715	162.9		0.0907757		108.042		1.83255	0.901847	-1.18071		146052		0		0.717135		1.70083		672.567	38.9688	2.28086	180	-0.00467336	0.0272819	694.177	1126.78						0.0335354	1.34141e-08	0.0536254
2.71667	163		0.0907066		108.287		1.8774	0.915471	-1.21193		145969		0		0.723736		1.70092		672.566	38.9698	2.28086	180	-0.00475156	0.0271093	694.086	1126.75						0.0336725	1.3469e-08	0.0548749
2.71833	163.1		0.0906377		108.536		1.92409	0.929691	-1.2444		145883		0		0.730484		1.70101		672.565	38.9709	2.28087	180	-0.00483265	0.026934	693.997	1126.72						0.0338131	1.35252e-08	0.0562052
2.72	163.2		0.090569		108.792		1.97275	0.94456	-1.27819		145793		0		0.737389		1.7011		672.564	38.9719	2.28087	180	-0.00491686	0.0267558	693.908	1126.68						0.0339571	1.35828e-08	0.0576242
2.72167	163.3		0.0905006		109.054		2.02353	0.960137	-1.31339		145700		0		0.744462		1.70119		672.563	38.973	2.28087	180	-0.00500441	0.0265744	693.821	1126.65						0.034105	1.3642e-08	0.0591406
2.72333	163.4		0.0904323		109.323		2.07659	0.97649	-1.3501		145603		0		0.751714		1.70128		672.562	38.974	2.28087	180	-0.00509557	0.0263897	693.735	1126.62						0.0342569	1.37028e-08	0.0607643
2.725	163.5		0.0903643		109.598		2.13212	0.993694	-1.38843		145502		0		0.759159		1.70137		672.561	38.9751	2.28088	180	-0.00519061	0.0262013	693.649	1126.58						0.0344131	1.37653e-08	0.0625066
2.72667	163.6		0.0902966		109.882		2.19033	1.01184	-1.42849		145396		0		0.766811		1.70146		672.56	38.9761	2.28088	180	-0.00528988	0.0260091	693.565	1126.55						0.0345741	1.38296e-08	0.0643801
2.72833	163.7		0.090229		110.174		2.25143	1.03102	-1.47042		145286		0		0.774686		1.70155		672.559	38.9772	2.28088	180	-0.00539373	0.0258126	693.483	1126.51						0.0347401	1.3896e-08	0.0663996
2.73	163.8		0.0901617		110.474		2.3157	1.05134	-1.51436		145170		0		0.782801		1.70164		672.559	38.9782	2.28089	180	-0.00550257	0.0256116	693.401	1126.48						0.0349115	1.39646e-08	0.0685818
2.73167	163.9		0.0900946		110.784		2.38342	1.07295	-1.56047		145050		-0.00333391		0.791177		1.70173		672.558	38.9793	2.28089	180	-0.00561687	0.0254057	693.32	1126.44						0.0350889	1.40356e-08	0.0709461
2.73333	164		0.0900277		111.102		2.45417	1.09522	-1.60895		144923		-0.00872923		0.799746		1.70182		672.557	38.9803	2.28089	180	-0.00573589	0.0251966	693.241	1126.39						0.0352708	1.41083e-08	0.0727496
2.735	164.1		0.0899611		111.425		2.52783	1.11796	-1.65987		144790		-0.0142285		0.808481		1.70191		672.556	38.9813	2.28089	180	-0.00585941	0.024985	693.163	1126.34						0.0354566	1.41826e-08	0.0743282
2.73667	164.2		0.0898947		111.755		2.60461	1.1413	-1.71331		144651		-0.0198386		0.817391		1.702		672.555	38.9824	2.2809	180	-0.00598776	0.0247706	693.087	1126.29						0.0356466	1.42587e-08	0.0760115
2.73833	164.3		0.0898285		112.092		2.68466	1.16533	-1.76933		144505		-0.0255632		0.826483		1.70209		672.554	38.9834	2.2809	180	-0.00612119	0.0245535	693.012	1126.23						0.035841	1.43364e-08	0.0777529
2.74	164.4		0.0897625		112.436		2.76819	1.19014	-1.82805		144352		-0.0314076		0.835765		1.70217		672.553	38.9844	2.2809	180	-0.00626003	0.0243334	692.938	1126.16						0.03604	1.4416e-08	0.0795804
2.74167	164.5		0.0896967		112.787		2.85541	1.21585	-1.88956		144193		-0.0373784		0.845248		1.70226		672.552	38.9855	2.28091	180	-0.00640463	0.0241103	692.866	1126.08						0.0362437	1.44975e-08	0.0815091
2.74333	164.6		0.0896312		113.146		2.94659	1.24258	-1.95401		144026		-0.0434833		0.854944		1.70235		672.551	38.9865	2.28091	180	-0.00655541	0.0238839	692.795	1126						0.0364526	1.45811e-08	0.0835586
2.745	164.7		0.0895658		113.514		3.04203	1.27049	-2.02154		143852		-0.0497318		0.864868		1.70244		672.55	38.9875	2.28091	180	-0.00671286	0.023654	692.726	1125.91						0.036667	1.46668e-08	0.0857502
2.74667	164.8		0.0895007		113.89		3.14205	1.29972	-2.09234		143669		-0.0561348		0.875038		1.70253		672.55	38.9885	2.28091	180	-0.00687754	0.0234202	692.658	1125.81						0.0368873	1.47549e-08	0.088108
2.74833	164.9		0.0894358		114.277		3.24706	1.33046	-2.1666		143478		-0.0627049		0.885472		1.70261		672.549	38.9896	2.28092	180	-0.00705008	0.0231823	692.592	1125.71						0.0371139	1.48456e-08	0.0906597
2.75	165		0.0893712		114.674		3.3575	1.36293	-2.24457		143278		-0.0694571		0.896197		1.7027		672.548	38.9906	2.28092	180	-0.00723123	0.0229398	692.527	1125.6						0.0373475	1.4939e-08	0.0934369
2.75167	165.1		0.0893067		115.083		3.4739	1.39739	-2.32651		143068		-0.0764088		0.907237		1.70279		672.547	38.9916	2.28092	180	-0.00742185	0.0226923	692.464	1125.48						0.0375887	1.50355e-08	0.0964765
2.75333	165.2		0.0892424		115.505		3.59686	1.43412	-2.41274		142847		-0.0835801		0.918627		1.70288		672.546	38.9926	2.28093	180	-0.00762295	0.0224391	692.403	1125.35						0.0378383	1.51353e-08	0.0998219
2.755	165.3		0.0891784		115.941		3.72709	1.47347	-2.50362		142615		-0.0909946		0.930403		1.70296		672.545	38.9936	2.28093	180	-0.00783573	0.0221797	692.344	1125.21						0.0380971	1.52388e-08	0.103524
2.75667	165.4		0.0891146		116.393		3.86543	1.51586	-2.59957		142371		-0.0986797		0.942609		1.70305		672.544	38.9946	2.28093	180	-0.00806159	0.0219132	692.287	1125.06						0.0383662	1.53465e-08	0.107644
2.75833	165.5		0.089051		116.863		4.01288	1.56179	-2.70109		142113		-0.106668		0.955296		1.70314		672.543	38.9957	2.28093	180	-0.00830218	0.0216388	692.231	1124.9						0.0386468	1.54587e-08	0.112255
2.76	165.6		0.0889876		117.353		4.1706	1.61185	-2.80875		141840		-0.114997		0.968525		1.70323		672.543	38.9967	2.28094	180	-0.00855951	0.0213555	692.178	1124.73						0.0389404	1.55762e-08	0.117445
2.76167	165.7		0.0889244		117.865		4.34001	1.66678	-2.92322		141550		-0.123712		0.982367		1.70331		672.542	38.9977	2.28094	180	-0.00883599	0.021062	692.127	1124.55						0.0392488	1.56995e-08	0.123324
2.76333	165.8		0.0888614		118.404		4.52282	1.72749	-3.04533		141242		-0.132868		0.996907		1.7034		672.541	38.9987	2.28094	180	-0.00913453	0.0207569	692.078	1124.35						0.0395738	1.58295e-08	0.130023
2.765	165.9		0.0887987		118.972		4.72111	1.79508	-3.17603		140914		-0.142526		1.01225		1.70349		672.54	38.9997	2.28095	180	-0.00945873	0.0204384	692.031	1124.14						0.0399181	1.59672e-08	0.137711
2.76667	166		0.0887361		119.575		4.93743	1.87095	-3.31648		140561		-0.152767		1.02851		1.70357		672.539	39.0007	2.28095	180	-0.00981302	0.0201047	691.987	1123.92						0.0402846	1.61138e-08	0.146594
2.76833	166.1		0.0886737		120.217		5.17497	1.95688	-3.46809		140182		-0.163683		1.04585		1.70366		672.538	39.0017	2.28095	180	-0.010203	0.0197531	691.946	1123.68						0.0406769	1.62708e-08	0.156936
2.77	166.2		0.0886116		120.905		5.43769	2.05511	-3.63258		139772		-0.175389		1.06444		1.70374		672.537	39.0027	2.28095	180	-0.0106357	0.0193807	691.908	1123.42						0.0410996	1.64398e-08	0.169078
2.77167	166.3		0.0885497		121.649		5.73064	2.16856	-3.81208		139327		-0.18803		1.08452		1.70383		672.536	39.0037	2.28096	180	-0.0111202	0.0189839	691.873	1123.14						0.0415582	1.66233e-08	0.183457
2.77333	166.4		0.0884879		122.458		6.06031	2.30107	-4.00924		138839		-0.201782		1.10636		1.70391		672.536	39.0047	2.28096	180	-0.0116683	0.0185584	691.842	1122.83						0.0420599	1.6824e-08	0.200651
2.775	166.5		0.0884264		123.345		6.43514	2.45771	-4.22743		138301		-0.216873		1.13033		1.704		672.535	39.0057	2.28096	180	-0.0122958	0.0180985	691.814	1122.5						0.0426134	1.70454e-08	0.221428
2.77667	166.6		0.0883651		124.329		6.86625	2.64531	-4.47094		137704		-0.233589		1.15688		1.70409		672.534	39.0066	2.28096	180	-0.0130238	0.0175973	691.791	1122.13						0.0432305	1.72922e-08	0.246826
2.77833	166.7		0.088304		125.43		7.36859	2.87322	-4.74537		137034		-0.252305		1.1866		1.70417		672.533	39.0076	2.28097	180	-0.0138815	0.0170462	691.772	1121.72						0.0439262	1.75705e-08	0.278272
2.78	166.8		0.0882431		126.677		7.96255	3.15446	-5.05809		136275		-0.273513		1.22028		1.70426		672.532	39.0086	2.28097	180	-0.01491	0.0164341	691.76	1121.27						0.0447206	1.78882e-08	0.317756
2.78167	166.9		0.0881824		128.11		8.67639	3.5074	-5.41899		135405		-0.297868		1.25897		1.70434		672.531	39.0096	2.28097	180	-0.0161691	0.0157465	691.754	1120.76						0.0456409	1.82563e-08	0.368111
2.78333	167		0.0881219		129.78		9.55001	3.95841	-5.8416		134393		-0.326262		1.30406		1.70442		672.53	39.0106	2.28098	180	-0.0177475	0.0149649	691.755	1120.19						0.0467245	1.86898e-08	0.43344
2.785	167.1		0.0880615		131.76		10.6406	4.54587	-6.34478		133198		-0.359922		1.35752		1.70451		672.53	39.0116	2.28098	180	-0.0197824	0.0140647	691.767	1119.52						0.048024	1.92096e-08	0.519803
2.78667	167.2		0.0880014		134.151		12.0313	5.32592	-6.95538		131764		-0.400568		1.42208		1.70459		672.529	39.0125	2.28098	180	-0.0224926	0.0130139	691.789	1118.75						0.0496147	1.98459e-08	0.636303
2.78833	167.3		0.0879415		137.097		13.8423	6.37998	-7.71232		130007		-0.450641		1.50161		1.70468		672.528	39.0135	2.28098	180	-0.0262428	0.0117706	691.827	1117.83						0.0516066	2.06427e-08	0.796766
2.79	167.4		0.0878818		140.801		16.2437	7.82074	-8.67296		127812		-0.513617		1.60163		1.70476		672.527	39.0145	2.28099	180	-0.0316645	0.0102816	691.885	1116.71						0.054162	2.16648e-08	1.02215
2.79167	167.5		0.0878223		145.551		19.4542	9.78215	-9.92208		125013		-0.594364		1.72987		1.70485		672.526	39.0155	2.28099	180	-0.0398902	0.00848421	691.971	1115.33						0.0575199	2.30079e-08	1.34314
2.79333	167.6		0.087763		151.722		23.6782	12.3463	-11.5819		121389		-0.699274		1.89649		1.70493		672.525	39.0164	2.28099	180	-0.0529727	0.00631809	692.096	1113.57						0.0620178	2.48071e-08	1.79917
2.795	167.7		0.0877039		159.715		28.8622	15.3006	-13.8116		116687		-0.835147		2.11229		1.70501		672.525	39.0174	2.28099	180	-0.0744169	0.00376316	692.283	1111.3						0.0680678	2.72271e-08	2.42002
2.79667	167.8		0.087645		169.665		34.1891	17.6813	-16.7579		110752		-1.0043		2.38095		1.7051		672.524	39.0184	2.281	180	-0.108776	0.000922117	692.566	1108.35						0.0759489	3.03796e-08	3.15242
2.79833	167.9		0.0875863		180.788		37.9271	17.7964	-20.3807		103867		-1.1934		2.68128		1.70518		672.523	39.0194	2.281	180	-0.156956	-0.0018765	692.997	1104.6						0.0852093	3.40837e-08	3.70416
2.8	168		0.0875277		190.934		39.0203	15.0666	-24.2037		97065.4		-1.36588		2.95523		1.70526		672.522	39.0203	2.281	180	-0.208009	-0.00413065	693.632	1100.27						0.0940625	3.7625e-08	3.54128
2.80167	168.1		0.0874694		198.014		38.5439	11.3285	-27.4654		91615.3		-1.48624		3.14638		1.70535		672.521	39.0213	2.281	180	-0.245958	-0.00554364	694.481	1096.08						0.100465	4.01861e-08	2.5611
2.80333	168.2		0.0874113		201.985		37.886	8.35553	-29.7804		87933.3		-1.55374		3.25359		1.70543		672.52	39.0222	2.28101	180	-0.267526	-0.00626326	695.487	1092.88						0.104136	4.16545e-08	1.46842
2.805	168.3		0.0873533		203.878		37.485	6.46172	-31.2733		85637.5		-1.58593		3.30471		1.70551		672.52	39.0232	2.28101	180	-0.277795	-0.00656258	696.582	1090.77						0.105907	4.23627e-08	0.70823
2.80667	168.4		0.0872956		204.544		37.3322	5.36533	-32.2169		84216.8		-1.59725		3.32269		1.70559		672.519	39.0242	2.28101	180	-0.281397	-0.00662514	697.72	1089.41						0.106533	4.2613e-08	0.250289
2.80833	168.5		0.087238		204.538		37.3348	4.74909	-32.8357		83297.6		-1.59715		3.32253		1.70568		672.518	39.0251	2.28102	180	-0.281367	-0.00656072	698.872	1088.52						0.106527	4.26109e-08	-0.00211566
2.81	168.6		0.0871807		204.169		37.4221	4.40044	-33.2716		82655.7		-1.59088		3.31257		1.70576		672.517	39.0261	2.28102	180	-0.27937	-0.00642776	700.023	1087.87						0.10618	4.24721e-08	-0.138845
2.81167	168.7		0.0871235		203.606		37.5508	4.19458	-33.6062		82166.1		-1.58131		3.29737		1.70584		672.516	39.027	2.28102	180	-0.276324	-0.00625798	701.167	1087.36						0.105652	4.22608e-08	-0.21128
2.81333	168.8		0.0870665		202.938		37.6973	4.06382	-33.8835		81762.4		-1.56995		3.27933		1.70592		672.515	39.028	2.28102	180	-0.272701	-0.00606774	702.297	1086.93						0.105026	4.20105e-08	-0.2503
2.815	168.9		0.0870097		202.211		37.8489	3.97197	-34.1269		81409.4		-1.55759		3.2597		1.70601		672.515	39.0289	2.28103	180	-0.268757	-0.00586576	703.412	1086.53						0.104347	4.1739e-08	-0.271508
2.81667	169		0.0869531		201.45		37.9989	3.9001	-34.3488		81088.8		-1.54465		3.23914		1.70609		672.514	39.0299	2.28103	180	-0.264621	-0.00565649	704.51	1086.16						0.103638	4.14554e-08	-0.283605
2.81833	169.1		0.0868967		200.666		38.1437	3.8382	-34.5555		80791.4		-1.53133		3.21799		1.70617		672.513	39.0308	2.28103	180	-0.260364	-0.00544228	705.592	1085.79						0.102911	4.11645e-08	-0.290919
2.82	169.2		0.0868405		199.867		38.2811	3.78103	-34.75		80512.3		-1.51774		3.19642		1.70625		672.512	39.0318	2.28103	180	-0.256021	-0.00522428	706.655	1085.44						0.102172	4.08686e-08	-0.295832
2.82167	169.3		0.0867844		199.056		38.4098	3.72574	-34.934		80249.2		-1.50394		3.1745		1.70633		672.511	39.0327	2.28104	180	-0.251612	-0.00500302	707.7	1085.09						0.101423	4.05691e-08	-0.299547
2.82333	169.4		0.0867286		198.233		38.5288	3.67079	-35.108		80001.2		-1.48995		3.15228		1.70641		672.511	39.0337	2.28104	180	-0.247144	-0.00477872	708.726	1084.74						0.100666	4.02663e-08	-0.302734
2.825	169.5		0.0866729		197.399		38.6374	3.61529	-35.2721		79767.8		-1.47578		3.12976		1.70649		672.51	39.0346	2.28104	180	-0.242623	-0.00455137	709.734	1084.39						0.0999015	3.99606e-08	-0.305745
2.82667	169.6		0.0866174		196.554		38.7348	3.55868	-35.4261		79549.4		-1.46141		3.10695		1.70657		672.509	39.0355	2.28104	180	-0.23805	-0.00432089	710.723	1084.05						0.0991295	3.96518e-08	-0.308785
2.82833	169.7		0.0865621		195.697		38.8203	3.50058	-35.5698		79346.1		-1.44685		3.08382		1.70666		672.508	39.0365	2.28105	180	-0.233425	-0.00408709	711.692	1083.71						0.0983496	3.93398e-08	-0.311976
2.83	169.8		0.086507		194.828		38.8932	3.44069	-35.7026		79158.5		-1.43208		3.06036		1.70674		672.507	39.0374	2.28105	180	-0.228745	-0.00384973	712.642	1083.38						0.0975611	3.90244e-08	-0.3154
2.83167	169.9		0.0864521		193.946		38.9527	3.37874	-35.8239		78987.4		-1.41707		3.03653		1.70682		672.506	39.0383	2.28105	180	-0.22401	-0.00360853	713.572	1083.05						0.0967633	3.87053e-08	-0.319119
2.83333	170		0.0863973		193.049		38.9978	3.31445	-35.9333		78833.4		-1.40183		3.01231		1.7069		672.506	39.0393	2.28105	180	-0.219217	-0.00336317	714.483	1082.72						0.0959553	3.83821e-08	-0.323186
2.835	170.1		0.0863428		192.136		39.0275	3.24752	-36.03		78697.4		-1.38631		2.98767		1.70698		672.505	39.0402	2.28106	180	-0.214362	-0.00311325	715.373	1082.39						0.0951362	3.80545e-08	-0.327656
2.83667	170.2		0.0862884		191.206		39.0407	3.17763	-36.1131		78580.5		-1.3705		2.96256		1.70706		672.504	39.0411	2.28106	180	-0.209441	-0.00285835	716.243	1082.07						0.0943047	3.77219e-08	-0.332586
2.83833	170.3		0.0862342		190.257		39.0363	3.10438	-36.1819		78483.7		-1.35437		2.93694		1.70714		672.503	39.0421	2.28106	180	-0.204451	-0.00259797	717.092	1081.76						0.0934596	3.73839e-08	-0.338041
2.84	170.4		0.0861802		189.287		39.0126	3.02732	-36.2353		78408.4		-1.33789		2.91076		1.70722		672.502	39.043	2.28106	180	-0.199386	-0.00233152	717.921	1081.45						0.0925994	3.70398e-08	-0.344094
2.84167	170.5		0.0861263		188.295		38.9682	2.94592	-36.2723		78355.9		-1.32101		2.88396		1.7073		672.502	39.0439	2.28107	180	-0.19424	-0.00205835	718.727	1081.15						0.0917223	3.66889e-08	-0.350833
2.84333	170.6		0.0860726		187.276		38.9011	2.85954	-36.2916		78328		-1.3037		2.85646		1.70738		672.501	39.0448	2.28107	180	-0.189006	-0.00177767	719.513	1080.85						0.0908264	3.63306e-08	-0.358366
2.845	170.7		0.0860192		186.229		38.8092	2.76739	-36.2918		78326.7		-1.2859		2.82819		1.70746		672.5	39.0457	2.28107	180	-0.183677	-0.00148858	720.276	1080.56						0.0899094	3.59637e-08	-0.366817
2.84667	170.8		0.0859658		185.15		38.6898	2.66854	-36.2713		78354		-1.26755		2.79906		1.70753		672.499	39.0467	2.28107	180	-0.178243	-0.00118999	721.016	1080.29						0.0889685	3.55874e-08	-0.376343
2.84833	170.9		0.0859127		184.035		38.54	2.5618	-36.2282		78412.7		-1.2486		2.76895		1.70761		672.498	39.0476	2.28108	180	-0.172693	-0.000880644	721.734	1080.02						0.0880007	3.52003e-08	-0.387133
2.85	171		0.0858598		182.879		38.3561	2.44574	-36.1603		78506		-1.22894		2.73773		1.70769		672.498	39.0485	2.28108	180	-0.167014	-0.000558985	722.428	1079.76						0.0870021	3.48008e-08	-0.399425
2.85167	171.1		0.085807		181.676		38.1336	2.31852	-36.0651		78637.4		-1.20849		2.70524		1.70777		672.497	39.0494	2.28108	180	-0.161191	-0.000223151	723.099	1079.52						0.0859683	3.43873e-08	-0.413515
2.85333	171.2		0.0857544		180.418		37.8673	2.17779	-35.9395		78811.4		-1.18711		2.67129		1.70785		672.496	39.0503	2.28108	180	-0.155206	0.000129151	723.744	1079.3						0.0848939	3.39576e-08	-0.429779
2.855	171.3		0.085702		179.098		37.5504	2.02055	-35.7799		79033.5		-1.16467		2.63565		1.70793		672.495	39.0512	2.28109	180	-0.149036	0.000500769	724.365	1079.09						0.0837721	3.35088e-08	-0.448702
2.85667	171.4		0.0856497		177.704		37.1745	1.84285	-35.5817		79310.3		-1.14097		2.59801		1.70801		672.495	39.0521	2.28109	180	-0.142654	0.000895287	724.959	1078.91						0.0825948	3.30379e-08	-0.470909
2.85833	171.5		0.0855976		176.223		36.729	1.63944	-35.3395		79650.1		-1.11579		2.55802		1.70809		672.494	39.053	2.28109	180	-0.136028	0.00131728	725.526	1078.75						0.0813518	3.25407e-08	-0.497225
2.86	171.6		0.0855457		174.637		36.1997	1.40324	-35.0465		80063.4		-1.08882		2.51519		1.70816		672.493	39.054	2.28109	180	-0.129119	0.0017727	726.065	1078.62						0.0800299	3.2012e-08	-0.528748
2.86167	171.7		0.085494		172.923		35.5685	1.12453	-34.694		80563.8		-1.05969		2.46892		1.70824		672.492	39.0549	2.2811	180	-0.121877	0.0022694	726.574	1078.53						0.0786125	3.1445e-08	-0.566963
2.86333	171.8		0.0854424		171.052		34.8106	0.789762	-34.2708		81168.8		-1.02788		2.41839		1.70832		672.491	39.0558	2.2811	180	-0.114245	0.00281797	727.053	1078.48						0.0770777	3.08311e-08	-0.613907
2.865	171.9		0.085391		168.983		33.8922	0.379677	-33.7625		81901.7		-0.992711		2.36254		1.7084		672.491	39.0567	2.2811	180	-0.106148	0.00343301	727.498	1078.48						0.0753967	3.01587e-08	-0.672409
2.86667	172		0.0853398		166.663		32.7665	0.25	-33.15		82794		-0.953263		2.29989		1.70847		672.49	39.0576	2.2811	180	-0.0975022	0.00413509	727.909	1078.56						0.0735306	2.94122e-08	-0.746453
2.86833	172.1		0.0852888		164.398		31.5771	0.25	-32.5237		83716.4		-0.914763		2.23874		1.70855		672.489	39.0585	2.28111	180	-0.0895146	0.00483752	728.283	1078.72						0.0717294	2.86917e-08	-0.720487
2.87	172.2		0.0852379		162.215		30.3533	0.25	-31.9225		84611.3		-0.877662		2.17982		1.70863		672.488	39.0594	2.28111	180	-0.0822412	0.00553151	728.621	1078.86						0.0700125	2.8005e-08	-0.686764
2.87167	172.3		0.0851872		160.103		29.1037	0.25	-31.3453		85479.8		-0.841755		2.12279		1.70871		672.487	39.0602	2.28111	180	-0.0755974	0.00621972	728.928	1078.99						0.0683685	2.73474e-08	-0.657597
2.87333	172.4		0.0851366		158.062		27.8427	0.25	-30.7906		86322.5		-0.807055		2.06768		1.70878		672.487	39.0611	2.28111	180	-0.0695435	0.0069009	729.206	1079.1						0.0667964	2.67185e-08	-0.628843
2.875	172.5		0.0850863		156.089		26.5807	0.25	-30.2574		87140.5		-0.773508		2.01439		1.70886		672.486	39.062	2.28112	180	-0.0640284	0.00757513	729.456	1079.19						0.065292	2.61168e-08	-0.601751
2.87667	172.6		0.0850361		154.181		25.3278	0.25	-29.7445		87934.4		-0.74108		1.96289		1.70894		672.485	39.0629	2.28112	180	-0.0590074	0.00824206	729.682	1079.27						0.0638524	2.5541e-08	-0.575828
2.87833	172.7		0.084986		152.337		24.0924	0.25	-29.251		88705.2		-0.709734		1.91311		1.70901		672.484	39.0638	2.28112	180	-0.054437	0.00890149	729.885	1079.35						0.0624746	2.49898e-08	-0.551143
2.88	172.8		0.0849362		150.555		22.8817	0.25	-28.7759		89453.6		-0.679436		1.86499		1.70909		672.484	39.0647	2.28112	180	-0.0502774	0.00955318	730.067	1079.41						0.0611556	2.44622e-08	-0.527593
2.88167	172.9		0.0848865		148.832		21.7018	0.25	-28.3183		90180.4		-0.650151		1.81848		1.70917		672.483	39.0656	2.28113	180	-0.0464912	0.0101969	730.23	1079.46						0.0598927	2.39571e-08	-0.505133
2.88333	173		0.0848369		147.168		20.5574	0.25	-27.8774		90886.2		-0.621848		1.77352		1.70924		672.482	39.0665	2.28113	180	-0.0430441	0.0108324	730.375	1079.51						0.0586835	2.34734e-08	-0.483704
2.885	173.1		0.0847875		145.558		19.4524	0.25	-27.4523		91571.8		-0.594494		1.73008		1.70932		672.481	39.0674	2.28113	180	-0.0399047	0.0114596	730.504	1079.56						0.0575253	2.30101e-08	-0.463254
2.88667	173.2		0.0847383		144.004		18.3897	0.25	-27.0424		92237.8		-0.56806		1.68809		1.7094		672.481	39.0682	2.28113	180	-0.0370442	0.0120781	730.618	1079.59						0.056416	2.25664e-08	-0.443735
2.88833	173.3		0.0846893		142.501		17.3713	0.25	-26.6469		92885		-0.542515		1.64752		1.70947		672.48	39.0691	2.28114	180	-0.0344363	0.0126879	730.718	1079.63						0.0553533	2.21413e-08	-0.4251
2.89	173.4		0.0846404		141.049		16.3985	0.25	-26.2652		93513.9		-0.517831		1.60832		1.70955		672.479	39.07	2.28114	180	-0.0320572	0.0132887	730.805	1079.66						0.054335	2.1734e-08	-0.407304
2.89167	173.5		0.0845917		139.646		15.472	0.25	-25.8966		94125.1		-0.49398		1.57044		1.70962		672.478	39.0709	2.28114	180	-0.0298852	0.0138803	730.88	1079.69						0.0533592	2.13437e-08	-0.390308
2.89333	173.6		0.0845431		138.29		14.5918	0.25	-25.5405		94719.3		-0.470936		1.53384		1.7097		672.478	39.0717	2.28114	180	-0.0279008	0.0144627	730.944	1079.72						0.0524241	2.09696e-08	-0.37407
2.895	173.7		0.0844947		136.981		13.7577	0.25	-25.1965		95297		-0.448673		1.49848		1.70977		672.477	39.0726	2.28115	180	-0.0260864	0.0150356	730.998	1079.75						0.0515277	2.06111e-08	-0.358556
2.89667	173.8		0.0844465		135.716		12.9688	0.25	-24.8638		95858.8		-0.427165		1.46432		1.70985		672.476	39.0735	2.28115	180	-0.0244257	0.0155989	731.042	1079.78						0.0506683	2.02673e-08	-0.343728
2.89833	173.9		0.0843984		134.493		12.2242	0.25	-24.5422		96405.3		-0.406389		1.43132		1.70992		672.475	39.0744	2.28115	180	-0.0229046	0.0161525	731.077	1079.8						0.0498445	1.99378e-08	-0.329555
2.9	174		0.0843505		133.313		11.5224	0.25	-24.2309		96936.9		-0.38632		1.39945		1.71		672.475	39.0752	2.28115	180	-0.0215099	0.0166963	731.104	1079.83						0.0490544	1.96218e-08	-0.316005
2.90167	174.1		0.0843028		132.173		10.8621	0.25	-23.9297		97454.1		-0.366936		1.36866		1.71007		672.474	39.0761	2.28116	180	-0.0202298	0.0172302	731.123	1079.86						0.0482968	1.93187e-08	-0.303048
2.90333	174.2		0.0842552		131.071		10.2416	0.25	-23.6381		97957.5		-0.348215		1.33893		1.71015		672.473	39.077	2.28116	180	-0.0190539	0.0177541	731.135	1079.89						0.0475702	1.90281e-08	-0.290657
2.905	174.3		0.0842077		130.008		9.65923	0.25	-23.3556		98447.5		-0.330135		1.31021		1.71022		672.472	39.0778	2.28116	180	-0.0179725	0.0182679	731.141	1079.92						0.0468732	1.87493e-08	-0.278804
2.90667	174.4		0.0841604		128.981		9.11311	0.25	-23.0819		98924.6		-0.312675		1.28248		1.7103		672.472	39.0787	2.28116	180	-0.016977	0.0187716	731.139	1079.95						0.0462045	1.84818e-08	-0.267464
2.90833	174.5		0.0841133		127.989		8.60145	0.25	-22.8166		99389.3		-0.295816		1.25571		1.71037		672.471	39.0795	2.28117	180	-0.0160597	0.0192651	731.132	1079.99						0.045563	1.82252e-08	-0.256613
2.91	174.6		0.0840663		127.032		8.12244	0.25	-22.5594		99841.8		-0.279537		1.22985		1.71045		672.47	39.0804	2.28117	180	-0.0152135	0.0197484	731.119	1080.02						0.0449474	1.7979e-08	-0.246229
2.91167	174.7		0.0840195		126.107		7.67427	0.25	-22.3099		100283		-0.263819		1.20489		1.71052		672.469	39.0813	2.28117	180	-0.0144323	0.0202215	731.101	1080.06						0.0443567	1.77427e-08	-0.23629
2.91333	174.8		0.0839729		125.214		7.25517	0.25	-22.0677		100712		-0.248645		1.18079		1.7106		672.469	39.0821	2.28117	180	-0.0137101	0.0206844	731.078	1080.1						0.0437897	1.75159e-08	-0.226775
2.915	174.9		0.0839264		124.353		6.8634	0.25	-21.8327		101131		-0.233996		1.15752		1.71067		672.468	39.083	2.28118	180	-0.0130419	0.021137	731.05	1080.14						0.0432456	1.72982e-08	-0.217665
2.91667	175		0.08388		123.521		6.4973	0.25	-21.6044		101540		-0.219855		1.13506		1.71074		672.467	39.0838	2.28118	180	-0.0124231	0.0215794	731.018	1080.18						0.0427232	1.70893e-08	-0.208942
2.91833	175.1		0.0838339		122.718		6.15527	0.25	-21.3826		101938		-0.206205		1.11338		1.71082		672.466	39.0847	2.28118	180	-0.0118494	0.0220117	730.981	1080.23						0.0422218	1.68887e-08	-0.200588
2.92	175.2		0.0837878		121.943		5.83575	0.25	-21.1671		102327		-0.19303		1.09246		1.71089		672.466	39.0855	2.28118	180	-0.0113169	0.0224339	730.941	1080.28						0.0417403	1.66961e-08	-0.192585
2.92167	175.3		0.0837419		121.195		5.5373	0.25	-20.9576		102706		-0.180314		1.07226		1.71096		672.465	39.0864	2.28118	180	-0.0108223	0.0228459	730.896	1080.33						0.041278	1.65112e-08	-0.184919
2.92333	175.4		0.0836962		120.473		5.25853	0.25	-20.7538		103076		-0.168041		1.05277		1.71104		672.464	39.0872	2.28119	180	-0.0103623	0.023248	730.848	1080.38						0.0408341	1.63336e-08	-0.177575
2.925	175.5		0.0836506		119.776		4.99811	0.25	-20.5556		103437		-0.156198		1.03396		1.71111		672.463	39.0881	2.28119	180	-0.00993423	0.0236401	730.796	1080.43						0.0404077	1.61631e-08	-0.170537
2.92667	175.6		0.0836052		119.104		4.75481	0.25	-20.3626		103790		-0.14477		1.01581		1.71118		672.463	39.0889	2.28119	180	-0.0095354	0.0240223	730.742	1080.49						0.0399982	1.59993e-08	-0.163792
2.92833	175.7		0.0835599		118.455		4.52747	0.25	-20.1747		104134		-0.133742		0.998296		1.71126		672.462	39.0898	2.28119	180	-0.00916349	0.0243948	730.684	1080.55						0.0396049	1.5842e-08	-0.157327
2.93	175.8		0.0835148		117.829		4.31499	0.25	-19.9917		104471		-0.123101		0.981396		1.71133		672.461	39.0906	2.2812	180	-0.00881636	0.0247576	730.623	1080.61						0.0392271	1.56908e-08	-0.151131
2.93167	175.9		0.0834698		117.226		4.11636	0.25	-19.8134		104800		-0.112835		0.965091		1.7114		672.46	39.0915	2.2812	180	-0.00849207	0.0251109	730.559	1080.67						0.0388641	1.55456e-08	-0.145189
2.93333	176		0.083425		116.643		3.9306	0.25	-19.6396		105122		-0.10293		0.949359		1.71148		672.46	39.0923	2.2812	180	-0.00818885	0.0254547	730.493	1080.74						0.0385154	1.54062e-08	-0.139493
2.935	176.1		0.0833803		116.081		3.75683	0.25	-19.4701		105437		-0.093374		0.934182		1.71155		672.459	39.0931	2.2812	180	-0.00790508	0.0257892	730.423	1080.81						0.0381803	1.52721e-08	-0.134031
2.93667	176.2		0.0833358		115.539		3.59422	0.25	-19.3048		105745		-0.0841556		0.919541		1.71162		672.458	39.094	2.28121	180	-0.00763929	0.0261144	730.352	1080.88						0.0378583	1.51433e-08	-0.128792
2.93833	176.3		0.0832914		115.015		3.44198	0.25	-19.1434		106046		-0.075263		0.905418		1.71169		672.458	39.0948	2.28121	180	-0.00739014	0.0264306	730.278	1080.95						0.0375489	1.50196e-08	-0.123767
2.94	176.4		0.0832472		114.511		3.2994	0.25	-18.9859		106341		-0.0666851		0.891794		1.71176		672.457	39.0956	2.28121	180	-0.00715638	0.0267379	730.202	1081.03						0.0372515	1.49006e-08	-0.118947
2.94167	176.5		0.0832031		114.024		3.1658	0.25	-18.832		106630		-0.0584111		0.878653		1.71184		672.456	39.0965	2.28121	180	-0.00693691	0.0270364	730.124	1081.1						0.0369657	1.47863e-08	-0.114323
2.94333	176.6		0.0831592		113.555		3.04056	0.25	-18.6817		106912		-0.0504307		0.865978		1.71191		672.455	39.0973	2.28121	180	-0.00673067	0.0273262	730.043	1081.18						0.036691	1.46764e-08	-0.109886
2.945	176.7		0.0831154		113.102		2.9231	0.25	-18.5348		107190		-0.0427336		0.853753		1.71198		672.455	39.0981	2.28122	180	-0.00653673	0.0276076	729.961	1081.26						0.036427	1.45708e-08	-0.105628
2.94667	176.8		0.0830717		112.665		2.81289	0.25	-18.3912		107461		-0.0353102		0.841963		1.71205		672.454	39.099	2.28122	180	-0.00635422	0.0278806	729.876	1081.34						0.0361731	1.44692e-08	-0.101543
2.94833	176.9		0.0830282		112.244		2.70942	0.25	-18.2507		107728		-0.0281509		0.830593		1.71212		672.453	39.0998	2.28122	180	-0.00618234	0.0281454	729.79	1081.43						0.035929	1.43716e-08	-0.0976212
2.95	177		0.0829849		111.838		2.61223	0.25	-18.1132		107989		-0.0212467		0.819627		1.7122		672.453	39.1006	2.28122	180	-0.00602035	0.0284022	729.703	1081.52						0.0356944	1.42778e-08	-0.0938572
2.95167	177.1		0.0829417		111.446		2.52089	0.25	-17.9786		108245		-0.0145886		0.809053		1.71227		672.452	39.1014	2.28123	180	-0.00586758	0.0286511	729.613	1081.6						0.0354688	1.41875e-08	-0.090244
2.95333	177.2		0.0828986		111.069		2.43501	0.25	-17.8469		108497		-0.00816821		0.798855		1.71234		672.451	39.1023	2.28123	180	-0.00572341	0.0288923	729.522	1081.69						0.0352519	1.41007e-08	-0.0867751
2.955	177.3		0.0828557		110.705		2.35421	0.25	-17.7178		108744		-0.00197713		0.789022		1.71241		672.45	39.1031	2.28123	180	-0.00558727	0.0291259	729.429	1081.79						0.0350432	1.40173e-08	-0.0834445
2.95667	177.4		0.0828129		110.353		2.27816	0.25	-17.5913		108986		0		0.779541		1.71248		672.45	39.1039	2.28123	180	-0.00545862	0.0293522	729.335	1081.88						0.0348426	1.39371e-08	-0.0802464
2.95833	177.5		0.0827703		110.011		2.2057	0.25	-17.4672		109225		0		0.770291		1.71255		672.449	39.1047	2.28124	180	-0.00533557	0.029574	729.239	1081.97						0.0346474	1.3859e-08	-0.0780841
2.96	177.6		0.0827278		109.676		2.13644	0.25	-17.3456		109459		0		0.761241		1.71262		672.448	39.1056	2.28124	180	-0.00521747	0.029792	729.142	1082.06						0.0344569	1.37828e-08	-0.0762053
2.96167	177.7		0.0826854		109.348		2.07028	0.25	-17.2264		109689		0		0.752392		1.71269		672.448	39.1064	2.28124	180	-0.00510416	0.030006	729.044	1082.15						0.0342711	1.37084e-08	-0.074322
2.96333	177.8		0.0826432		109.027		2.00705	0.25	-17.1095		109915		0		0.743739		1.71276		672.447	39.1072	2.28124	180	-0.00499541	0.0302162	728.945	1082.23						0.0340899	1.36359e-08	-0.0724997
2.965	177.9		0.0826011		108.714		1.94661	0.25	-16.9947		110137		0		0.735278		1.71283		672.446	39.108	2.28124	180	-0.00489099	0.0304226	728.844	1082.31						0.033913	1.35652e-08	-0.0707215
2.96667	178		0.0825592		108.408		1.88882	0.25	-16.8822		110356		0		0.727005		1.7129		672.445	39.1088	2.28125	180	-0.00479069	0.0306252	728.742	1082.38						0.0337406	1.34962e-08	-0.0689897
2.96833	178.1		0.0825174		108.108		1.83355	0.25	-16.7718		110570		0		0.718915		1.71297		672.445	39.1096	2.28125	180	-0.00469434	0.030824	728.638	1082.46						0.0335723	1.34289e-08	-0.0673022
2.97	178.2		0.0824757		107.815		1.78068	0.25	-16.6634		110781		0		0.711005		1.71304		672.444	39.1104	2.28125	180	-0.00460173	0.0310192	728.534	1082.53						0.0334082	1.33633e-08	-0.0656581
2.97167	178.3		0.0824342		107.529		1.73009	0.25	-16.5571		110989		0		0.70327		1.71311		672.443	39.1112	2.28125	180	-0.00451269	0.0312106	728.428	1082.6						0.033248	1.32992e-08	-0.064056
2.97333	178.4		0.0823928		107.248		1.68167	0.25	-16.4528		111193		0		0.695708		1.71318		672.443	39.112	2.28126	180	-0.00442707	0.0313984	728.321	1082.66						0.0330918	1.32367e-08	-0.0624949
2.975	178.5		0.0823516		106.975		1.63531	0.25	-16.3503		111393		0		0.688314		1.71325		672.442	39.1129	2.28126	180	-0.0043447	0.0315827	728.213	1082.73						0.0329394	1.31757e-08	-0.0609736
2.97667	178.6		0.0823105		106.707		1.59092	0.25	-16.2497		111590		0		0.681085		1.71332		672.441	39.1137	2.28126	180	-0.00426544	0.0317633	728.104	1082.79						0.0327906	1.31163e-08	-0.059491
2.97833	178.7		0.0822695		106.445		1.5484	0.25	-16.151		111784		0		0.674017		1.71339		672.441	39.1145	2.28126	180	-0.00418914	0.0319405	727.994	1082.85						0.0326455	1.30582e-08	-0.0580462
2.98	178.8		0.0822287		106.189		1.50767	0.25	-16.054		111975		0		0.667106		1.71346		672.44	39.1153	2.28126	180	-0.00411568	0.0321142	727.883	1082.91						0.0325039	1.30016e-08	-0.056638
2.98167	178.9		0.082188		105.939		1.46863	0.25	-15.9587		112163		0		0.66035		1.71353		672.439	39.1161	2.28127	180	-0.00404493	0.0322845	727.771	1082.96						0.0323658	1.29463e-08	-0.0552655
2.98333	179		0.0821474		105.694		1.4312	0.25	-15.8652		112348		0		0.653744		1.7136		672.438	39.1169	2.28127	180	-0.00397676	0.0324513	727.658	1083.01						0.0322309	1.28924e-08	-0.0539278
2.985	179.1		0.082107		105.455		1.39532	0.25	-15.7733		112529		0		0.647286		1.71367		672.438	39.1177	2.28127	180	-0.00391108	0.0326149	727.545	1083.06						0.0320994	1.28398e-08	-0.0526239
2.98667	179.2		0.0820667		105.221		1.3609	0.25	-15.6829		112708		0		0.640972		1.71374		672.437	39.1185	2.28127	180	-0.00384776	0.0327751	727.43	1083.11						0.031971	1.27884e-08	-0.0513529
2.98833	179.3		0.0820266		104.993		1.32787	0.25	-15.5942		112884		0		0.634799		1.71381		672.436	39.1193	2.28128	180	-0.00378671	0.032932	727.314	1083.16						0.0318457	1.27383e-08	-0.050114
2.99	179.4		0.0819866		104.769		1.29618	0.25	-15.507		113057		0		0.628764		1.71388		672.436	39.12	2.28128	180	-0.00372783	0.0330858	727.197	1083.2						0.0317234	1.26894e-08	-0.0489062
2.99167	179.5		0.0819467		104.551		1.26576	0.25	-15.4212		113228		0		0.622864		1.71394		672.435	39.1208	2.28128	180	-0.00367103	0.0332363	727.08	1083.25						0.0316041	1.26417e-08	-0.0477288
2.99333	179.6		0.0819069		104.337		1.23656	0.25	-15.3369		113395		0		0.617096		1.71401		672.434	39.1216	2.28128	180	-0.00361621	0.0333838	726.962	1083.29						0.0314877	1.25951e-08	-0.0465809
2.995	179.7		0.0818673		104.128		1.2085	0.25	-15.2541		113561		0		0.611458		1.71408		672.434	39.1224	2.28128	180	-0.00356331	0.0335281	726.843	1083.33						0.031374	1.25496e-08	-0.0454618
2.99667	179.8		0.0818278		103.924		1.18156	0.25	-15.1726		113723		0		0.605945		1.71415		672.433	39.1232	2.28129	180	-0.00351223	0.0336694	726.723	1083.37						0.0312631	1.25052e-08	-0.0443707
2.99833	179.9		0.0817884		103.724		1.15566	0.25	-15.0924		113883		0		0.600556		1.71422		672.432	39.124	2.28129	180	-0.00346291	0.0338077	726.602	1083.4						0.0311548	1.24619e-08	-0.0433068
3	180		0.0817492		103.529		1.13077	0.25	-15.0136		114041		0		0.595288		1.71429		672.432	39.1248	2.28129	180	-0.00341527	0.033943	726.481	1083.43						0.0310492	1.24197e-08	-0.0422695
3.00167	180.1		0.0817101		103.338		1.10684	0.25	-14.9361		114197		0		0.590138		1.71435		672.431	39.1256	2.28129	180	-0.00336924	0.0340755	726.359	1083.47						0.030946	1.23784e-08	-0.0412581
3.00333	180.2		0.0816711		103.152		1.08382	0.25	-14.8598		114350		0		0.585104		1.71442		672.43	39.1264	2.28129	180	-0.00332476	0.034205	726.236	1083.5						0.0308453	1.23381e-08	-0.0402718
3.005	180.3		0.0816323		102.97		1.06168	0.25	-14.7847		114500		0		0.580182		1.71449		672.43	39.1271	2.2813	180	-0.00328176	0.0343317	726.112	1083.53						0.0307471	1.22988e-08	-0.0393101
3.00667	180.4		0.0815936		102.792		1.04038	0.25	-14.7108		114649		0		0.575371		1.71456		672.429	39.1279	2.2813	180	-0.00324019	0.0344557	725.988	1083.56						0.0306511	1.22604e-08	-0.0383722
3.00833	180.5		0.081555		102.617		1.01987	0.25	-14.638		114795		0		0.570668		1.71462		672.428	39.1287	2.2813	180	-0.0032	0.0345768	725.863	1083.58						0.0305575	1.2223e-08	-0.0374576
3.01	180.6		0.0815166		102.447		1.00014	0.25	-14.5664		114940		0		0.56607		1.71469		672.428	39.1295	2.2813	180	-0.00316112	0.0346953	725.738	1083.61						0.0304661	1.21864e-08	-0.0365656
3.01167	180.7		0.0814782		102.281		0.981128	0.25	-14.496		115082		0		0.561576		1.71476		672.427	39.1303	2.28131	180	-0.0031235	0.0348111	725.612	1083.63						0.0303768	1.21507e-08	-0.0356957
3.01333	180.8		0.08144		102.118		0.96282	0.25	-14.4265		115222		0		0.557183		1.71483		672.426	39.131	2.28131	180	-0.00308711	0.0349244	725.485	1083.65						0.0302897	1.21159e-08	-0.0348473
3.015	180.9		0.081402		101.959		0.945182	0.25	-14.3582		115360		0		0.552888		1.71489		672.426	39.1318	2.28131	180	-0.00305188	0.035035	725.358	1083.67						0.0302047	1.20819e-08	-0.0340199
3.01667	181		0.081364		101.803		0.928185	0.25	-14.2908		115497		0		0.54869		1.71496		672.425	39.1326	2.28131	180	-0.00301778	0.0351431	725.23	1083.69						0.0301216	1.20486e-08	-0.0332128
3.01833	181.1		0.0813262		101.651		0.9118	0.25	-14.2245		115631		0		0.544586		1.71503		672.424	39.1334	2.28131	180	-0.00298477	0.0352487	725.101	1083.71						0.0300406	1.20162e-08	-0.0324256
3.02	181.2		0.0812885		101.503		0.896003	0.25	-14.1591		115764		0		0.540575		1.71509		672.424	39.1341	2.28132	180	-0.00295279	0.0353519	724.972	1083.73						0.0299614	1.19846e-08	-0.0316577
3.02167	181.3		0.0812509		101.358		0.880769	0.25	-14.0947		115894		0		0.536654		1.71516		672.423	39.1349	2.28132	180	-0.00292182	0.0354526	724.842	1083.74						0.0298841	1.19537e-08	-0.0309087
3.02333	181.4		0.0812135		101.216		0.866074	0.25	-14.0313		116023		0		0.532821		1.71523		672.422	39.1357	2.28132	180	-0.00289182	0.035551	724.712	1083.76						0.0298087	1.19235e-08	-0.0301781
3.025	181.5		0.0811762		101.077		0.851896	0.25	-13.9687		116151		0		0.529074		1.71529		672.422	39.1364	2.28132	180	-0.00286275	0.035647	724.582	1083.77						0.029735	1.1894e-08	-0.0294654
3.02667	181.6		0.081139		100.941		0.838213	0.25	-13.907		116276		0		0.525411		1.71536		672.421	39.1372	2.28132	180	-0.00283457	0.0357408	724.451	1083.78						0.0296631	1.18652e-08	-0.0287701
3.02833	181.7		0.0811019		100.809		0.825005	0.25	-13.8462		116400		0		0.521831		1.71543		672.42	39.138	2.28133	180	-0.00280726	0.0358323	724.319	1083.79						0.0295929	1.18372e-08	-0.0280919
3.03	181.8		0.081065		100.679		0.812252	0.25	-13.7863		116523		0		0.518332		1.71549		672.42	39.1387	2.28133	180	-0.00278079	0.0359216	724.187	1083.8						0.0295243	1.18097e-08	-0.0274302
3.03167	181.9		0.0810282		100.552		0.799936	0.25	-13.7271		116643		0		0.514911		1.71556		672.419	39.1395	2.28133	180	-0.00275512	0.0360087	724.054	1083.81						0.0294573	1.17829e-08	-0.0267847
3.03333	182		0.0809915		100.428		0.78804	0.25	-13.6688		116762		0		0.511567		1.71562		672.418	39.1402	2.28133	180	-0.00273022	0.0360937	723.921	1083.82						0.029392	1.17568e-08	-0.0261549
3.035	182.1		0.0809549		100.307		0.776547	0.25	-13.6113		116880		0		0.508299		1.71569		672.418	39.141	2.28134	180	-0.00270607	0.0361766	723.788	1083.83						0.0293281	1.17312e-08	-0.0255404
3.03667	182.2		0.0809184		100.189		0.765439	0.25	-13.5545		116996		0		0.505104		1.71576		672.417	39.1418	2.28134	180	-0.00268264	0.0362575	723.654	1083.84						0.0292658	1.17063e-08	-0.0249409
3.03833	182.3		0.0808821		100.073		0.754703	0.25	-13.4985		117111		0		0.501981		1.71582		672.416	39.1425	2.28134	180	-0.0026599	0.0363363	723.52	1083.84						0.0292049	1.16819e-08	-0.024356
3.04	182.4		0.0808459		99.9603		0.744324	0.25	-13.4432		117225		0		0.498928		1.71589		672.416	39.1433	2.28134	180	-0.00263784	0.0364131	723.385	1083.84						0.0291454	1.16582e-08	-0.0237853
3.04167	182.5		0.0808098		99.8498		0.734287	0.25	-13.3886		117337		0		0.495944		1.71595		672.415	39.144	2.28134	180	-0.00261643	0.036488	723.25	1083.85						0.0290873	1.16349e-08	-0.0232284
3.04333	182.6		0.0807738		99.7417		0.72458	0.25	-13.3347		117447		0		0.493027		1.71602		672.414	39.1448	2.28135	180	-0.00259565	0.036561	723.114	1083.85						0.0290306	1.16122e-08	-0.0226851
3.045	182.7		0.080738		99.6361		0.715189	0.25	-13.2815		117557		0		0.490176		1.71608		672.414	39.1455	2.28135	180	-0.00257546	0.0366321	722.979	1083.85						0.0289752	1.15901e-08	-0.0221549
3.04667	182.8		0.0807022		99.5329		0.706102	0.25	-13.229		117665		0		0.487388		1.71615		672.413	39.1463	2.28135	180	-0.00255587	0.0367014	722.842	1083.85						0.0289211	1.15685e-08	-0.0216375
3.04833	182.9		0.0806666		99.432		0.697308	0.25	-13.1771		117772		0		0.484664		1.71621		672.412	39.147	2.28135	180	-0.00253684	0.0367688	722.706	1083.85						0.0288683	1.15473e-08	-0.0211326
3.05	183		0.0806311		99.3334		0.688796	0.25	-13.1258		117877		0		0.482001		1.71628		672.412	39.1478	2.28135	180	-0.00251835	0.0368345	722.569	1083.85						0.0288167	1.15267e-08	-0.0206399
3.05167	183.1		0.0805957		99.237		0.680555	0.25	-13.0752		117982		0		0.479398		1.71634		672.411	39.1485	2.28136	180	-0.0025004	0.0368985	722.432	1083.85						0.0287663	1.15065e-08	-0.0201592
3.05333	183.2		0.0805605		99.1427		0.672574	0.25	-13.0252		118085		0		0.476853		1.71641		672.41	39.1493	2.28136	180	-0.00248295	0.0369607	722.294	1083.85						0.0287171	1.14868e-08	-0.01969
3.055	183.3		0.0805253		99.0506		0.664845	0.25	-12.9758		118187		0		0.474366		1.71647		672.41	39.15	2.28136	180	-0.002466	0.0370213	722.156	1083.84						0.028669	1.14676e-08	-0.0192321
3.05667	183.4		0.0804903		98.9605		0.657358	0.25	-12.9269		118288		0		0.471934		1.71654		672.409	39.1508	2.28136	180	-0.00244952	0.0370802	722.018	1083.84						0.028622	1.14488e-08	-0.0187853
3.05833	183.5		0.0804554		98.8725		0.650104	0.25	-12.8786		118388		0		0.469558		1.7166		672.408	39.1515	2.28136	180	-0.00243351	0.0371375	721.879	1083.84						0.0285762	1.14305e-08	-0.0183492
3.06	183.6		0.0804206		98.7865		0.643074	0.25	-12.8309		118487		0		0.467234		1.71667		672.408	39.1523	2.28137	180	-0.00241794	0.0371932	721.74	1083.83						0.0285314	1.14125e-08	-0.0179236
3.06167	183.7		0.0803859		98.7023		0.63626	0.25	-12.7837		118584		0		0.464963		1.71673		672.407	39.153	2.28137	180	-0.00240281	0.0372474	721.601	1083.82						0.0284876	1.1395e-08	-0.0175082
3.06333	183.8		0.0803514		98.6201		0.629655	0.25	-12.737		118681		0		0.462743		1.7168		672.407	39.1537	2.28137	180	-0.0023881	0.0373001	721.462	1083.82						0.0284448	1.13779e-08	-0.0171027
3.065	183.9		0.0803169		98.5397		0.623251	0.25	-12.6908		118777		0		0.460573		1.71686		672.406	39.1545	2.28137	180	-0.00237379	0.0373513	721.322	1083.81						0.0284031	1.13612e-08	-0.0167071
3.06667	184		0.0802826		98.4612		0.61704	0.25	-12.6452		118871		0		0.458452		1.71692		672.405	39.1552	2.28137	180	-0.00235987	0.037401	721.182	1083.8						0.0283623	1.13449e-08	-0.0163208
3.06833	184.1		0.0802484		98.3844		0.611017	0.25	-12.6		118965		0		0.456378		1.71699		672.405	39.156	2.28138	180	-0.00234634	0.0374493	721.042	1083.79						0.0283224	1.1329e-08	-0.0159439
3.07	184.2		0.0802143		98.3093		0.605173	0.25	-12.5553		119058		0		0.454351		1.71705		672.404	39.1567	2.28138	180	-0.00233317	0.0374962	720.902	1083.78						0.0282835	1.13134e-08	-0.015576
3.07167	184.3		0.0801803		98.2359		0.599504	0.25	-12.5111		119150		0		0.452369		1.71711		672.403	39.1574	2.28138	180	-0.00232036	0.0375418	720.761	1083.78						0.0282454	1.12982e-08	-0.0152168
3.07333	184.4		0.0801464		98.1641		0.594003	0.25	-12.4673		119241		0		0.450432		1.71718		672.403	39.1582	2.28138	180	-0.0023079	0.037586	720.62	1083.76						0.0282083	1.12833e-08	-0.0148663
3.075	184.5		0.0801126		98.094		0.588663	0.25	-12.424		119331		0		0.448538		1.71724		672.402	39.1589	2.28138	180	-0.00229577	0.0376288	720.479	1083.75						0.0281719	1.12688e-08	-0.0145241
3.07667	184.6		0.080079		98.0254		0.58348	0.25	-12.3811		119421		0		0.446686		1.7173		672.401	39.1596	2.28139	180	-0.00228396	0.0376704	720.338	1083.74						0.0281365	1.12546e-08	-0.0141901
3.07833	184.7		0.0800454		97.9584		0.578449	0.25	-12.3386		119509		0		0.444877		1.71737		672.401	39.1604	2.28139	180	-0.00227248	0.0377107	720.196	1083.73						0.0281018	1.12407e-08	-0.013864
3.08	184.8		0.080012		97.8929		0.573563	0.25	-12.2966		119597		0		0.443107		1.71743		672.4	39.1611	2.28139	180	-0.00226129	0.0377498	720.055	1083.72						0.0280679	1.12272e-08	-0.0135458
3.08167	184.9		0.0799787		97.8288		0.568819	0.25	-12.255		119684		0		0.441378		1.71749		672.4	39.1618	2.28139	180	-0.00225041	0.0377876	719.913	1083.71						0.0280349	1.12139e-08	-0.0132351
3.08333	185		0.0799455		97.7662		0.56421	0.25	-12.2137		119770		0		0.439687		1.71756		672.399	39.1625	2.28139	180	-0.00223981	0.0378243	719.77	1083.69						0.0280025	1.1201e-08	-0.0129318
3.085	185.1		0.0799124		97.705		0.559734	0.25	-12.1729		119855		0		0.438034		1.71762		672.398	39.1633	2.2814	180	-0.00222949	0.0378598	719.628	1083.68						0.0279709	1.11884e-08	-0.0126357
3.08667	185.2		0.0798794		97.6451		0.555384	0.25	-12.1324		119940		0		0.436418		1.71768		672.398	39.164	2.2814	180	-0.00221944	0.0378942	719.486	1083.66						0.0279401	1.1176e-08	-0.0123467
3.08833	185.3		0.0798465		97.5866		0.551158	0.25	-12.0923		120024		0		0.434838		1.71775		672.397	39.1647	2.2814	180	-0.00220965	0.0379275	719.343	1083.65						0.0279099	1.1164e-08	-0.0120645
3.09	185.4		0.0798138		97.5294		0.547051	0.25	-12.0526		120107		0		0.433293		1.71781		672.396	39.1654	2.2814	180	-0.00220012	0.0379596	719.2	1083.63						0.0278804	1.11522e-08	-0.0117891
3.09167	185.5		0.0797811		97.4734		0.543059	0.25	-12.0132		120189		0		0.431783		1.71787		672.396	39.1662	2.2814	180	-0.00219083	0.0379907	719.057	1083.62						0.0278516	1.11407e-08	-0.0115202
3.09333	185.6		0.0797485		97.4188		0.539178	0.25	-11.9741		120271		0		0.430306		1.71793		672.395	39.1669	2.28141	180	-0.00218179	0.0380208	718.914	1083.6						0.0278235	1.11294e-08	-0.0112576
3.095	185.7		0.0797161		97.3653		0.535405	0.25	-11.9354		120352		0		0.428863		1.718		672.395	39.1676	2.28141	180	-0.00217297	0.0380498	718.77	1083.59						0.027796	1.11184e-08	-0.0110013
3.09667	185.8		0.0796838		97.313		0.531737	0.25	-11.8971		120433		0		0.427452		1.71806		672.394	39.1683	2.28141	180	-0.00216439	0.0380778	718.627	1083.57						0.0277691	1.11076e-08	-0.0107511
3.09833	185.9		0.0796516		97.2619		0.528169	0.25	-11.859		120513		0		0.426072		1.71812		672.393	39.169	2.28141	180	-0.00215602	0.0381048	718.483	1083.55						0.0277428	1.10971e-08	-0.0105067
3.1	186		0.0796194		97.212		0.524699	0.25	-11.8213		120592		0		0.424723		1.71818		672.393	39.1697	2.28141	180	-0.00214787	0.0381309	718.339	1083.53						0.0277172	1.10869e-08	-0.0102682
3.10167	186.1		0.0795874		97.1631		0.521324	0.25	-11.7839		120671		0		0.423404		1.71824		672.392	39.1705	2.28142	180	-0.00213992	0.038156	718.196	1083.52						0.0276921	1.10768e-08	-0.0100353
3.10333	186.2		0.0795555		97.1153		0.51804	0.25	-11.7468		120749		0		0.422114		1.71831		672.391	39.1712	2.28142	180	-0.00213218	0.0381803	718.051	1083.5						0.0276676	1.1067e-08	-0.00980796
3.105	186.3		0.0795237		97.0686		0.514846	0.25	-11.71		120826		0		0.420853		1.71837		672.391	39.1719	2.28142	180	-0.00212463	0.0382036	717.907	1083.48						0.0276436	1.10574e-08	-0.00958596
3.10667	186.4		0.079492		97.023		0.511737	0.25	-11.6734		120903		0		0.41962		1.71843		672.39	39.1726	2.28142	180	-0.00211727	0.038226	717.763	1083.46						0.0276202	1.10481e-08	-0.0093692
3.10833	186.5		0.0794604		96.9783		0.508711	0.25	-11.6372		120979		0		0.418415		1.71849		672.39	39.1733	2.28142	180	-0.00211009	0.0382476	717.619	1083.44						0.0275973	1.10389e-08	-0.00915756
3.11	186.6		0.079429		96.9347		0.505766	0.25	-11.6012		121055		0		0.417236		1.71855		672.389	39.174	2.28143	180	-0.0021031	0.0382683	717.474	1083.42						0.0275749	1.103e-08	-0.00895092
3.11167	186.7		0.0793976		96.892		0.5029	0.25	-11.5655		121130		0		0.416083		1.71861		672.388	39.1747	2.28143	180	-0.00209628	0.0382882	717.329	1083.4						0.027553	1.10212e-08	-0.00874915
3.11333	186.8		0.0793663		96.8502		0.500109	0.25	-11.5301		121205		0		0.414956		1.71867		672.388	39.1754	2.28143	180	-0.00208963	0.0383072	717.185	1083.38						0.0275317	1.10127e-08	-0.00855214
3.115	186.9		0.0793351		96.8094		0.497392	0.25	-11.4949		121279		0		0.413854		1.71874		672.387	39.1761	2.28143	180	-0.00208314	0.0383255	717.04	1083.36						0.0275108	1.10043e-08	-0.00835978
3.11667	187		0.0793041		96.7695		0.494746	0.25	-11.46		121353		0		0.412776		1.7188		672.387	39.1768	2.28143	180	-0.00207681	0.0383431	716.895	1083.34						0.0274903	1.09961e-08	-0.00817194
3.11833	187.1		0.0792731		96.7305		0.492169	0.25	-11.4253		121426		0		0.411722		1.71886		672.386	39.1775	2.28144	180	-0.00207064	0.0383598	716.75	1083.32						0.0274703	1.09881e-08	-0.00798853
3.12	187.2		0.0792422		96.6923		0.489659	0.25	-11.3909		121499		0		0.410692		1.71892		672.385	39.1782	2.28144	180	-0.00206463	0.0383758	716.604	1083.29						0.0274508	1.09803e-08	-0.00780944
3.12167	187.3		0.0792115		96.655		0.487214	0.25	-11.3567		121571		0		0.409684		1.71898		672.385	39.1789	2.28144	180	-0.00205876	0.0383911	716.459	1083.27						0.0274317	1.09727e-08	-0.00763456
3.12333	187.4		0.0791808		96.6185		0.484832	0.25	-11.3227		121643		0		0.408698		1.71904		672.384	39.1796	2.28144	180	-0.00205303	0.0384057	716.314	1083.25						0.0274131	1.09652e-08	-0.00746379
3.125	187.5		0.0791503		96.5828		0.482512	0.25	-11.289		121715		0		0.407734		1.7191		672.384	39.1803	2.28144	180	-0.00204744	0.0384196	716.168	1083.23						0.0273948	1.09579e-08	-0.00729704
3.12667	187.6		0.0791198		96.5478		0.480251	0.25	-11.2554		121786		0		0.406792		1.71916		672.383	39.181	2.28145	180	-0.00204199	0.0384328	716.023	1083.21						0.027377	1.09508e-08	-0.0071342
3.12833	187.7		0.0790895		96.5137		0.478047	0.25	-11.2221		121856		0		0.40587		1.71922		672.382	39.1817	2.28145	180	-0.00203667	0.0384454	715.877	1083.18						0.0273596	1.09438e-08	-0.00697519
3.13	187.8		0.0790592		96.4803		0.4759	0.25	-11.189		121926		0		0.404968		1.71928		672.382	39.1824	2.28145	180	-0.00203148	0.0384573	715.732	1083.16						0.0273425	1.0937e-08	-0.00681991
3.13167	187.9		0.0790291		96.4476		0.473807	0.25	-11.1562		121996		0		0.404086		1.71934		672.381	39.1831	2.28145	180	-0.00202641	0.0384685	715.586	1083.14						0.0273258	1.09303e-08	-0.00666828
3.13333	188		0.078999		96.4157		0.471766	0.25	-11.1235		122065		0		0.403223		1.7194		672.381	39.1838	2.28145	180	-0.00202147	0.0384792	715.44	1083.11						0.0273095	1.09238e-08	-0.0065202
3.135	188.1		0.0789691		96.3844		0.469777	0.25	-11.091		122134		0		0.40238		1.71946		672.38	39.1845	2.28146	180	-0.00201664	0.0384892	715.295	1083.09						0.0272936	1.09174e-08	-0.00637559
3.13667	188.2		0.0789393		96.3539		0.467838	0.25	-11.0587		122203		0		0.401555		1.71952		672.379	39.1852	2.28146	180	-0.00201193	0.0384987	715.149	1083.06						0.027278	1.09112e-08	-0.00623438
3.13833	188.3		0.0789095		96.324		0.465947	0.25	-11.0266		122271		0		0.400747		1.71958		672.379	39.1859	2.28146	180	-0.00200733	0.0385076	715.003	1083.04						0.0272628	1.09051e-08	-0.00609647
3.14	188.4		0.0788799		96.2947		0.464103	0.25	-10.9947		122339		0		0.399958		1.71964		672.378	39.1866	2.28146	180	-0.00200284	0.0385159	714.857	1083.02						0.0272479	1.08991e-08	-0.00596179
3.14167	188.5		0.0788503		96.2661		0.462304	0.25	-10.963		122406		0		0.399186		1.7197		672.378	39.1873	2.28146	180	-0.00199845	0.0385236	714.711	1082.99						0.0272333	1.08933e-08	-0.00583027
3.14333	188.6		0.0788209		96.2382		0.46055	0.25	-10.9314		122474		0		0.39843		1.71976		672.377	39.1879	2.28146	180	-0.00199417	0.0385308	714.565	1082.97						0.027219	1.08876e-08	-0.00570182
3.145	188.7		0.0787915		96.2108		0.458839	0.25	-10.9		122540		0		0.397691		1.71982		672.376	39.1886	2.28147	180	-0.00199	0.0385375	714.418	1082.94						0.0272051	1.0882e-08	-0.00557638
3.14667	188.8		0.0787622		96.184		0.457169	0.25	-10.8688		122607		0		0.396968		1.71988		672.376	39.1893	2.28147	180	-0.00198591	0.0385436	714.272	1082.92						0.0271915	1.08766e-08	-0.00545387
3.14833	188.9		0.0787331		96.1578		0.45554	0.25	-10.8378		122673		0		0.396261		1.71994		672.375	39.19	2.28147	180	-0.00198193	0.0385493	714.126	1082.89						0.0271781	1.08713e-08	-0.00533423
3.15	189		0.078704		96.1322		0.453951	0.25	-10.8069		122739		0		0.395569		1.72		672.375	39.1907	2.28147	180	-0.00197804	0.0385544	713.98	1082.86						0.0271651	1.0866e-08	-0.00521738
3.15167	189.1		0.0786751		96.1071		0.4524	0.25	-10.7762		122804		0		0.394892		1.72006		672.374	39.1914	2.28147	180	-0.00197423	0.0385591	713.833	1082.84						0.0271523	1.08609e-08	-0.00510326
3.15333	189.2		0.0786462		96.0826		0.450887	0.25	-10.7457		122869		0		0.39423		1.72012		672.373	39.192	2.28148	180	-0.00197052	0.0385633	713.687	1082.81						0.0271398	1.08559e-08	-0.0049918
3.155	189.3		0.0786174		96.0586		0.44941	0.25	-10.7153		122934		0		0.393582		1.72018		672.373	39.1927	2.28148	180	-0.00196689	0.038567	713.541	1082.79						0.0271276	1.08511e-08	-0.00488295
3.15667	189.4		0.0785887		96.0351		0.447968	0.25	-10.685		122999		0		0.392948		1.72024		672.372	39.1934	2.28148	180	-0.00196335	0.0385703	713.394	1082.76						0.0271157	1.08463e-08	-0.00477663
3.15833	189.5		0.0785602		96.0121		0.446561	0.25	-10.6549		123063		0		0.392328		1.7203		672.372	39.1941	2.28148	180	-0.00195989	0.0385732	713.248	1082.73						0.027104	1.08416e-08	-0.0046728
3.16	189.6		0.0785317		95.9897		0.445187	0.25	-10.6249		123127		0		0.391721		1.72035		672.371	39.1948	2.28148	180	-0.00195651	0.0385756	713.101	1082.71						0.0270926	1.0837e-08	-0.00457139
3.16167	189.7		0.0785033		95.9677		0.443845	0.25	-10.5951		123191		0		0.391127		1.72041		672.37	39.1954	2.28149	180	-0.0019532	0.0385776	712.955	1082.68						0.0270814	1.08326e-08	-0.00447234
3.16333	189.8		0.078475		95.9461		0.442535	0.25	-10.5654		123255		0		0.390545		1.72047		672.37	39.1961	2.28149	180	-0.00194997	0.0385791	712.808	1082.65						0.0270705	1.08282e-08	-0.00437559
3.165	189.9		0.0784468		95.9251		0.441256	0.25	-10.5359		123318		0		0.389977		1.72053		672.369	39.1968	2.28149	180	-0.00194682	0.0385803	712.662	1082.63						0.0270598	1.08239e-08	-0.00428111
3.16667	190		0.0784187		95.9044		0.440007	0.25	-10.5065		123381		0		0.38942		1.72059		672.369	39.1975	2.28149	180	-0.00194373	0.0385811	712.515	1082.6						0.0270493	1.08197e-08	-0.00418882
3.16833	190.1		0.0783907		95.8843		0.438787	0.25	-10.4772		123444		0		0.388875		1.72065		672.368	39.1981	2.28149	180	-0.00194072	0.0385815	712.369	1082.57						0.027039	1.08156e-08	-0.00409867
3.17	190.2		0.0783627		95.8645		0.437595	0.25	-10.448		123506		0		0.388342		1.7207		672.368	39.1988	2.28149	180	-0.00193777	0.0385815	712.222	1082.54						0.027029	1.08116e-08	-0.00401063
3.17167	190.3		0.0783349		95.8452		0.436431	0.25	-10.419		123568		0		0.38782		1.72076		672.367	39.1995	2.2815	180	-0.00193489	0.0385811	712.076	1082.52						0.0270192	1.08077e-08	-0.00392463
3.17333	190.4		0.0783072		95.8263		0.435293	0.25	-10.3901		123630		0		0.38731		1.72082		672.366	39.2001	2.2815	180	-0.00193208	0.0385804	711.929	1082.49						0.0270096	1.08038e-08	-0.00384064
3.175	190.5		0.0782795		95.8078		0.434182	0.25	-10.3613		123692		0		0.38681		1.72088		672.366	39.2008	2.2815	180	-0.00192933	0.0385794	711.782	1082.46						0.0270002	1.08001e-08	-0.00375859
3.17667	190.6		0.078252		95.7897		0.433096	0.25	-10.3326		123754		0		0.386321		1.72094		672.365	39.2015	2.2815	180	-0.00192664	0.038578	711.636	1082.43						0.026991	1.07964e-08	-0.00367845
3.17833	190.7		0.0782245		95.7719		0.432035	0.25	-10.3041		123815		0		0.385842		1.72099		672.365	39.2021	2.2815	180	-0.00192401	0.0385762	711.489	1082.41						0.026982	1.07928e-08	-0.00360018
3.18	190.8		0.0781971		95.7545		0.430998	0.25	-10.2756		123876		0		0.385373		1.72105		672.364	39.2028	2.28151	180	-0.00192143	0.0385742	711.343	1082.38						0.0269732	1.07893e-08	-0.00352372
3.18167	190.9		0.0781699		95.7375		0.429985	0.25	-10.2473		123937		0		0.384914		1.72111		672.364	39.2035	2.28151	180	-0.00191892	0.0385718	711.196	1082.35						0.0269646	1.07858e-08	-0.00344903
3.18333	191		0.0781427		95.7209		0.428994	0.25	-10.2191		123998		0		0.384464		1.72117		672.363	39.2041	2.28151	180	-0.00191646	0.0385691	711.049	1082.32						0.0269561	1.07825e-08	-0.00337608
3.185	191.1		0.0781156		95.7046		0.428026	0.25	-10.191		124058		0		0.384025		1.72123		672.362	39.2048	2.28151	180	-0.00191406	0.0385661	710.903	1082.29						0.0269479	1.07792e-08	-0.00330481
3.18667	191.2		0.0780886		95.6887		0.427079	0.25	-10.163		124119		0		0.383594		1.72128		672.362	39.2054	2.28151	180	-0.0019117	0.0385628	710.756	1082.26						0.0269398	1.07759e-08	-0.00323521
3.18833	191.3		0.0780617		95.673		0.426153	0.25	-10.135		124179		0		0.383172		1.72134		672.361	39.2061	2.28151	180	-0.0019094	0.0385592	710.61	1082.24						0.0269319	1.07728e-08	-0.00316721
3.19	191.4		0.0780348		95.6577		0.425248	0.25	-10.1072		124239		0		0.382759		1.7214		672.361	39.2068	2.28152	180	-0.00190715	0.0385553	710.463	1082.21						0.0269241	1.07696e-08	-0.00310079
3.19167	191.5		0.0780081		95.6428		0.424363	0.25	-10.0795		124298		0		0.382355		1.72145		672.36	39.2074	2.28152	180	-0.00190495	0.0385511	710.316	1082.18						0.0269165	1.07666e-08	-0.00303591
3.19333	191.6		0.0779814		95.6281		0.423498	0.25	-10.0519		124358		0		0.381959		1.72151		672.36	39.2081	2.28152	180	-0.0019028	0.0385467	710.17	1082.15						0.0269091	1.07636e-08	-0.00297253
3.195	191.7		0.0779549		95.6137		0.422651	0.25	-10.0244		124417		0		0.381571		1.72157		672.359	39.2087	2.28152	180	-0.00190069	0.038542	710.023	1082.12						0.0269018	1.07607e-08	-0.00291061
3.19667	191.8		0.0779284		95.5997		0.421823	0.25	-9.99696		124477		0		0.381191		1.72163		672.358	39.2094	2.28152	180	-0.00189863	0.038537	709.877	1082.09						0.0268947	1.07579e-08	-0.00285013
3.19833	191.9		0.077902		95.5859		0.421013	0.25	-9.96962		124536		0		0.38082		1.72168		672.358	39.21	2.28153	180	-0.00189661	0.0385318	709.73	1082.06						0.0268877	1.07551e-08	-0.00279105
3.2	192		0.0778757		95.5724		0.420221	0.25	-9.94237		124595		0		0.380455		1.72174		672.357	39.2107	2.28153	180	-0.00189464	0.0385264	709.584	1082.03						0.0268809	1.07524e-08	-0.00273333
3.20167	192.1		0.0778495		95.5592		0.419446	0.25	-9.91521		124653		0		0.380098		1.7218		672.357	39.2114	2.28153	180	-0.00189271	0.0385207	709.437	1082						0.0268742	1.07497e-08	-0.00267695
3.20333	192.2		0.0778234		95.5463		0.418687	0.25	-9.88814		124712		0		0.379749		1.72185		672.356	39.212	2.28153	180	-0.00189082	0.0385147	709.291	1081.97						0.0268676	1.07471e-08	-0.00262187
3.205	192.3		0.0777974		95.5336		0.417945	0.25	-9.86115		124770		0		0.379407		1.72191		672.356	39.2127	2.28153	180	-0.00188897	0.0385086	709.144	1081.94						0.0268612	1.07445e-08	-0.00256806
3.20667	192.4		0.0777714		95.5212		0.417219	0.25	-9.83425		124828		0		0.379071		1.72197		672.355	39.2133	2.28153	180	-0.00188716	0.0385022	708.998	1081.92						0.0268549	1.0742e-08	-0.00251549
3.20833	192.5		0.0777456		95.509		0.416508	0.25	-9.80742		124886		0		0.378743		1.72202		672.354	39.2139	2.28154	180	-0.00188538	0.0384956	708.851	1081.89						0.0268488	1.07395e-08	-0.00246414
3.21	192.6		0.0777198		95.4971		0.415812	0.25	-9.78068		124944		0		0.378421		1.72208		672.354	39.2146	2.28154	180	-0.00188365	0.0384887	708.705	1081.86						0.0268427	1.07371e-08	-0.00241397
3.21167	192.7		0.0776941		95.4854		0.415131	0.25	-9.75401		125002		0		0.378105		1.72213		672.353	39.2152	2.28154	180	-0.00188195	0.0384817	708.558	1081.83						0.0268368	1.07347e-08	-0.00236496
3.21333	192.8		0.0776685		95.4739		0.414464	0.25	-9.72742		125060		0		0.377796		1.72219		672.353	39.2159	2.28154	180	-0.00188028	0.0384744	708.412	1081.8						0.026831	1.07324e-08	-0.00231708
3.215	192.9		0.077643		95.4627		0.413811	0.25	-9.70091		125117		0		0.377493		1.72225		672.352	39.2165	2.28154	180	-0.00187866	0.038467	708.266	1081.77						0.0268254	1.07301e-08	-0.0022703
3.21667	193		0.0776175		95.4517		0.413172	0.25	-9.67447		125175		0		0.377197		1.7223		672.352	39.2172	2.28155	180	-0.00187706	0.0384594	708.119	1081.74						0.0268198	1.07279e-08	-0.00222459
3.21833	193.1		0.0775922		95.441		0.412545	0.25	-9.6481		125232		0		0.376906		1.72236		672.351	39.2178	2.28155	180	-0.0018755	0.0384515	707.973	1081.71						0.0268143	1.07257e-08	-0.00217994
3.22	193.2		0.0775669		95.4304		0.411932	0.25	-9.6218		125289		0		0.376621		1.72241		672.351	39.2185	2.28155	180	-0.00187397	0.0384435	707.827	1081.68						0.026809	1.07236e-08	-0.00213632
3.22167	193.3		0.0775417		95.42		0.411332	0.25	-9.59558		125346		0		0.376341		1.72247		672.35	39.2191	2.28155	180	-0.00187247	0.0384353	707.68	1081.65						0.0268038	1.07215e-08	-0.0020937
3.22333	193.4		0.0775166		95.4099		0.410744	0.25	-9.56942		125403		0		0.376067		1.72253		672.349	39.2197	2.28155	180	-0.001871	0.0384269	707.534	1081.62						0.0267986	1.07195e-08	-0.00205206
3.225	193.5		0.0774916		95.4		0.410168	0.25	-9.54334		125460		0		0.375799		1.72258		672.349	39.2204	2.28155	180	-0.00186956	0.0384184	707.388	1081.59						0.0267936	1.07174e-08	-0.00201138
3.22667	193.6		0.0774667		95.3902		0.409603	0.25	-9.51731		125516		0		0.375536		1.72264		672.348	39.221	2.28156	180	-0.00186816	0.0384097	707.242	1081.56						0.0267887	1.07155e-08	-0.00197163
3.22833	193.7		0.0774418		95.3807		0.40905	0.25	-9.49136		125573		0		0.375278		1.72269		672.348	39.2217	2.28156	180	-0.00186678	0.0384008	707.095	1081.53						0.0267839	1.07135e-08	-0.0019328
3.23	193.8		0.0774171		95.3713		0.408508	0.25	-9.46547		125629		0		0.375025		1.72275		672.347	39.2223	2.28156	180	-0.00186542	0.0383918	706.949	1081.5						0.0267791	1.07116e-08	-0.00189485
3.23167	193.9		0.0773924		95.3621		0.407977	0.25	-9.43964		125685		0		0.374777		1.7228		672.347	39.2229	2.28156	180	-0.0018641	0.0383826	706.803	1081.47						0.0267745	1.07098e-08	-0.00185778
3.23333	194		0.0773678		95.3531		0.407457	0.25	-9.41387		125742		0		0.374534		1.72286		672.346	39.2236	2.28156	180	-0.0018628	0.0383732	706.657	1081.44						0.0267699	1.0708e-08	-0.00182156
3.235	194.1		0.0773433		95.3443		0.406946	0.25	-9.38817		125798		0		0.374295		1.72291		672.346	39.2242	2.28156	180	-0.00186153	0.0383637	706.511	1081.41						0.0267655	1.07062e-08	-0.00178617
3.23667	194.2		0.0773188		95.3356		0.406446	0.25	-9.36252		125853		0		0.374061		1.72297		672.345	39.2248	2.28157	180	-0.00186028	0.038354	706.365	1081.38						0.0267611	1.07044e-08	-0.00175159
3.23833	194.3		0.0772945		95.3271		0.405956	0.25	-9.33694		125909		0		0.373832		1.72302		672.344	39.2255	2.28157	180	-0.00185906	0.0383442	706.219	1081.34						0.0267568	1.07027e-08	-0.0017178
3.24	194.4		0.0772702		95.3188		0.405475	0.25	-9.31141		125965		0		0.373607		1.72308		672.344	39.2261	2.28157	180	-0.00185786	0.0383343	706.073	1081.31						0.0267526	1.0701e-08	-0.00168478
3.24167	194.5		0.077246		95.3106		0.405004	0.25	-9.28594		126021		0		0.373386		1.72313		672.343	39.2267	2.28157	180	-0.00185668	0.0383242	705.927	1081.28						0.0267484	1.06994e-08	-0.00165252
3.24333	194.6		0.0772219		95.3026		0.404542	0.25	-9.26053		126076		0		0.373169		1.72319		672.343	39.2273	2.28157	180	-0.00185553	0.038314	705.781	1081.25						0.0267444	1.06978e-08	-0.001621
3.245	194.7		0.0771979		95.2947		0.404089	0.25	-9.23517		126132		0		0.372957		1.72324		672.342	39.228	2.28158	180	-0.0018544	0.0383037	705.636	1081.22						0.0267404	1.06962e-08	-0.0015902
3.24667	194.8		0.0771739		95.287		0.403644	0.25	-9.20987		126187		0		0.372749		1.7233		672.342	39.2286	2.28158	180	-0.00185329	0.0382932	705.49	1081.19						0.0267365	1.06946e-08	-0.0015601
3.24833	194.9		0.07715		95.2794		0.403208	0.25	-9.18462		126242		0		0.372544		1.72335		672.341	39.2292	2.28158	180	-0.00185221	0.0382826	705.344	1081.16						0.0267327	1.06931e-08	-0.00153069
3.25	195		0.0771263		95.272		0.40278	0.25	-9.15942		126297		0		0.372343		1.7234		672.341	39.2298	2.28158	180	-0.00185114	0.0382719	705.198	1081.13						0.0267289	1.06916e-08	-0.00150195
3.25167	195.1		0.0771025		95.2647		0.402361	0.25	-9.13427		126352		0		0.372146		1.72346		672.34	39.2305	2.28158	180	-0.0018501	0.0382611	705.053	1081.1						0.0267252	1.06901e-08	-0.00147387
3.25333	195.2		0.0770789		95.2575		0.401949	0.25	-9.10918		126407		0		0.371953		1.72351		672.34	39.2311	2.28158	180	-0.00184907	0.0382501	704.907	1081.07						0.0267216	1.06886e-08	-0.00144643
3.255	195.3		0.0770553		95.2505		0.401545	0.25	-9.08413		126462		0		0.371763		1.72357		672.339	39.2317	2.28159	180	-0.00184806	0.0382391	704.761	1081.04						0.0267181	1.06872e-08	-0.00141961
3.25667	195.4		0.0770319		95.2436		0.401148	0.25	-9.05914		126517		0		0.371577		1.72362		672.339	39.2323	2.28159	180	-0.00184708	0.0382279	704.616	1081.01						0.0267146	1.06858e-08	-0.0013934
3.25833	195.5		0.0770085		95.2368		0.400759	0.25	-9.03419		126572		0		0.371394		1.72367		672.338	39.233	2.28159	180	-0.00184611	0.0382167	704.47	1080.98						0.0267112	1.06845e-08	-0.00136779
3.26	195.6		0.0769851		95.2302		0.400377	0.25	-9.00929		126626		0		0.371215		1.72373		672.337	39.2336	2.28159	180	-0.00184516	0.0382053	704.325	1080.95						0.0267078	1.06831e-08	-0.00134276
3.26167	195.7		0.0769619		95.2237		0.400002	0.25	-8.98444		126681		0		0.371039		1.72378		672.337	39.2342	2.28159	180	-0.00184422	0.0381938	704.179	1080.92						0.0267045	1.06818e-08	-0.00131831
3.26333	195.8		0.0769387		95.2172		0.399633	0.25	-8.95964		126735		0		0.370866		1.72384		672.336	39.2348	2.28159	180	-0.00184331	0.0381822	704.034	1080.89						0.0267013	1.06805e-08	-0.00129441
3.265	195.9		0.0769156		95.211		0.399272	0.25	-8.93488		126790		0		0.370696		1.72389		672.336	39.2354	2.2816	180	-0.00184241	0.0381705	703.889	1080.85						0.0266981	1.06792e-08	-0.00127105
3.26667	196		0.0768926		95.2048		0.398917	0.25	-8.91017		126844		0		0.370529		1.72394		672.335	39.236	2.2816	180	-0.00184153	0.0381588	703.743	1080.82						0.026695	1.0678e-08	-0.00124822
3.26833	196.1		0.0768697		95.1987		0.398568	0.25	-8.8855		126898		0		0.370365		1.724		672.335	39.2367	2.2816	180	-0.00184066	0.0381469	703.598	1080.79						0.0266919	1.06768e-08	-0.00122591
3.27	196.2		0.0768468		95.1927		0.398225	0.25	-8.86088		126952		0		0.370204		1.72405		672.334	39.2373	2.2816	180	-0.00183981	0.0381349	703.453	1080.76						0.0266889	1.06756e-08	-0.0012041
3.27167	196.3		0.076824		95.1869		0.397889	0.25	-8.83629		127007		0		0.370046		1.7241		672.334	39.2379	2.2816	180	-0.00183898	0.0381229	703.308	1080.73						0.026686	1.06744e-08	-0.00118279
3.27333	196.4		0.0768013		95.1811		0.397558	0.25	-8.81175		127061		0		0.36989		1.72416		672.333	39.2385	2.2816	180	-0.00183816	0.0381108	703.162	1080.7						0.026683	1.06732e-08	-0.00116197
3.275	196.5		0.0767787		95.1755		0.397233	0.25	-8.78726		127115		0		0.369738		1.72421		672.333	39.2391	2.28161	180	-0.00183735	0.0380986	703.017	1080.67						0.0266802	1.06721e-08	-0.00114161
3.27667	196.6		0.0767561		95.1699		0.396914	0.25	-8.7628		127168		0		0.369588		1.72426		672.332	39.2397	2.28161	180	-0.00183656	0.0380863	702.872	1080.64						0.0266774	1.0671e-08	-0.00112171
3.27833	196.7		0.0767337		95.1645		0.3966	0.25	-8.73839		127222		0		0.36944		1.72432		672.332	39.2403	2.28161	180	-0.00183578	0.0380739	702.727	1080.61						0.0266746	1.06699e-08	-0.00110227
3.28	196.8		0.0767112		95.1591		0.396292	0.25	-8.71401		127276		0		0.369295		1.72437		672.331	39.2409	2.28161	180	-0.00183502	0.0380614	702.582	1080.58						0.0266719	1.06688e-08	-0.00108326
3.28167	196.9		0.0766889		95.1538		0.395989	0.25	-8.68968		127330		0		0.369153		1.72442		672.331	39.2415	2.28161	180	-0.00183427	0.0380489	702.437	1080.55						0.0266693	1.06677e-08	-0.00106468
3.28333	197		0.0766667		95.1486		0.395691	0.25	-8.66538		127383		0		0.369013		1.72448		672.33	39.2422	2.28161	180	-0.00183353	0.0380363	702.293	1080.52						0.0266666	1.06667e-08	-0.00104652
3.285	197.1		0.0766445		95.1435		0.395398	0.25	-8.64113		127437		0		0.368875		1.72453		672.329	39.2428	2.28162	180	-0.00183281	0.0380236	702.148	1080.48						0.0266641	1.06656e-08	-0.00102878
3.28667	197.2		0.0766224		95.1385		0.395109	0.25	-8.61691		127490		0		0.36874		1.72458		672.329	39.2434	2.28162	180	-0.0018321	0.0380109	702.003	1080.45						0.0266615	1.06646e-08	-0.00101143
3.28833	197.3		0.0766003		95.1336		0.394826	0.25	-8.59273		127544		0		0.368607		1.72463		672.328	39.244	2.28162	180	-0.0018314	0.0379981	701.858	1080.42						0.0266591	1.06636e-08	-0.000994468
3.29	197.4		0.0765784		95.1287		0.394547	0.25	-8.56858		127597		0		0.368476		1.72469		672.328	39.2446	2.28162	180	-0.00183071	0.0379852	701.714	1080.39						0.0266566	1.06626e-08	-0.000977891
3.29167	197.5		0.0765565		95.124		0.394273	0.25	-8.54448		127650		0		0.368348		1.72474		672.327	39.2452	2.28162	180	-0.00183003	0.0379723	701.569	1080.36						0.0266542	1.06617e-08	-0.000961686
3.29333	197.6		0.0765346		95.1193		0.394004	0.25	-8.52041		127704		0		0.368221		1.72479		672.327	39.2458	2.28162	180	-0.00182937	0.0379592	701.424	1080.33						0.0266518	1.06607e-08	-0.000945846
3.295	197.7		0.0765129		95.1147		0.393738	0.25	-8.49637		127757		0		0.368096		1.72484		672.326	39.2464	2.28163	180	-0.00182871	0.0379462	701.28	1080.3						0.0266495	1.06598e-08	-0.000930361
3.29667	197.8		0.0764912		95.1101		0.393477	0.25	-8.47237		127810		0		0.367974		1.7249		672.326	39.247	2.28163	180	-0.00182807	0.037933	701.135	1080.27						0.0266472	1.06589e-08	-0.000915223
3.29833	197.9		0.0764696		95.1057		0.39322	0.25	-8.44841		127863		0		0.367854		1.72495		672.325	39.2476	2.28163	180	-0.00182744	0.0379198	700.991	1080.24						0.026645	1.0658e-08	-0.000900425
3.3	198		0.0764481		95.1013		0.392967	0.25	-8.42448		127916		0		0.367735		1.725		672.325	39.2482	2.28163	180	-0.00182681	0.0379066	700.847	1080.21						0.0266428	1.06571e-08	-0.000885958
3.30167	198.1		0.0764266		95.097		0.392718	0.25	-8.40058		127969		0		0.367618		1.72505		672.324	39.2488	2.28163	180	-0.0018262	0.0378933	700.702	1080.18						0.0266406	1.06562e-08	-0.000871814
3.30333	198.2		0.0764053		95.0927		0.392473	0.25	-8.37672		128022		0		0.367503		1.7251		672.324	39.2494	2.28163	180	-0.0018256	0.0378799	700.558	1080.14						0.0266384	1.06554e-08	-0.000857987
3.305	198.3		0.0763839		95.0885		0.392232	0.25	-8.35289		128075		0		0.36739		1.72516		672.323	39.25	2.28164	180	-0.00182501	0.0378665	700.414	1080.11						0.0266363	1.06545e-08	-0.000844469
3.30667	198.4		0.0763627		95.0844		0.391995	0.25	-8.32909		128128		0		0.367279		1.72521		672.323	39.2506	2.28164	180	-0.00182442	0.0378531	700.27	1080.08						0.0266343	1.06537e-08	-0.000831252
3.30833	198.5		0.0763415		95.0804		0.391761	0.25	-8.30532		128181		0		0.36717		1.72526		672.322	39.2512	2.28164	180	-0.00182385	0.0378395	700.126	1080.05						0.0266322	1.06529e-08	-0.00081833
3.31	198.6		0.0763204		95.0764		0.39153	0.25	-8.28159		128233		0		0.367062		1.72531		672.322	39.2518	2.28164	180	-0.00182328	0.037826	699.982	1080.02						0.0266302	1.06521e-08	-0.000805696
3.31167	198.7		0.0762994		95.0724		0.391303	0.25	-8.25789		128286		0		0.366956		1.72536		672.321	39.2523	2.28164	180	-0.00182273	0.0378124	699.837	1079.99						0.0266282	1.06513e-08	-0.000793342
3.31333	198.8		0.0762784		95.0686		0.391079	0.25	-8.23422		128339		0		0.366851		1.72541		672.321	39.2529	2.28164	180	-0.00182218	0.0377987	699.694	1079.96						0.0266263	1.06505e-08	-0.000781264
3.315	198.9		0.0762575		95.0647		0.390859	0.25	-8.21058		128391		0		0.366748		1.72547		672.32	39.2535	2.28165	180	-0.00182164	0.037785	699.55	1079.93						0.0266243	1.06497e-08	-0.000769454
3.31667	199		0.0762367		95.061		0.390642	0.25	-8.18697		128444		0		0.366647		1.72552		672.32	39.2541	2.28165	180	-0.00182111	0.0377712	699.406	1079.9						0.0266224	1.0649e-08	-0.000757906
3.31833	199.1		0.0762159		95.0573		0.390428	0.25	-8.16339		128496		0		0.366547		1.72557		672.319	39.2547	2.28165	180	-0.00182059	0.0377574	699.262	1079.87						0.0266206	1.06482e-08	-0.000746614
3.32	199.2		0.0761953		95.0536		0.390217	0.25	-8.13985		128549		0		0.366448		1.72562		672.319	39.2553	2.28165	180	-0.00182007	0.0377436	699.118	1079.84						0.0266187	1.06475e-08	-0.000735572
3.32167	199.3		0.0761746		95.05		0.390009	0.25	-8.11633		128601		0		0.366351		1.72567		672.318	39.2559	2.28165	180	-0.00181956	0.0377297	698.975	1079.8						0.0266169	1.06468e-08	-0.000724774
3.32333	199.4		0.0761541		95.0465		0.389804	0.25	-8.09284		128653		0		0.366256		1.72572		672.318	39.2565	2.28165	180	-0.00181906	0.0377158	698.831	1079.77						0.0266151	1.06461e-08	-0.000714215
3.325	199.5		0.0761336		95.043		0.389602	0.25	-8.06938		128706		0		0.366161		1.72577		672.317	39.2571	2.28166	180	-0.00181857	0.0377018	698.687	1079.74						0.0266134	1.06454e-08	-0.000703889
3.32667	199.6		0.0761132		95.0396		0.389403	0.25	-8.04594		128758		0		0.366068		1.72582		672.317	39.2576	2.28166	180	-0.00181808	0.0376878	698.544	1079.71						0.0266116	1.06447e-08	-0.000693791
3.32833	199.7		0.0760929		95.0362		0.389206	0.25	-8.02254		128810		0		0.365977		1.72588		672.316	39.2582	2.28166	180	-0.00181761	0.0376738	698.4	1079.68						0.0266099	1.0644e-08	-0.000683915
3.33	199.8		0.0760726		95.0328		0.389012	0.25	-7.99917		128862		0		0.365887		1.72593		672.316	39.2588	2.28166	180	-0.00181713	0.0376597	698.257	1079.65						0.0266082	1.06433e-08	-0.000674257
[truncated: 7,002 more rows]
